# Supplementary material for: A New Methodology of Spatial Cross-Correlation Analysis
Source: PLoS One. 2015 May 19;10(5):e0126158. doi: 10.1371/journal.pone.0126158 (PMC4438072; doi:10.1371/journal.pone.0126158)
Supplement: S2 File — It provides two complete processes of computing the spatial cross-correlation coefficients based on power-law decay and exponential decay, respectively. (XLSX) [file pone.0126158.s002.xlsx]

## Sheet: 2012SCI(power)
Region	per capita GRP(yuan)	Level of urbanization(%)	x	y			Beijing	Tianjin	Shijiazhuang	Taiyuan	Hohehot	Shenyang	Changchun	Harbin	Shanghai	Nanjing	Hangzhou	Hefei	Fuzhou	Nanchang	Jinan	Zhengzhou	Wuhan	Changsha	Guangzhou	Nanning	Chongqing	Chengdu	Guiyang	Kunming	Xian	Lanzhou	Xining	Yinchuan	Urumchi		xyT	Beijing	Tianjin	Shijiazhuang	Taiyuan	Hohehot	Shenyang	Changchun	Harbin	Shanghai	Nanjing	Hangzhou	Hefei
Beijing	87475	86.2	2.1965	2.39313		Beijing	0	137	277	508	667	741	1046	1288	1463	1160	1589	1074	2334	1449	497	689	1225	1587	2294	2566	2087	2042	2539	3178	1159	1811	2092	1343	3768		Beijing	5.2565	4.48422	-1.28707	-0.546351	0.52985	1.84355	-0.141115	0.390342	5.77135	1.40343	1.43665	-1.33689
Tianjin	93173	81.55	2.48753	2.04153		Tianjin	137	0	419	650	804	728	1033	1275	1326	1023	1452	973	2197	1444	360	831	1367	1729	2436	2708	2230	2185	2681	3320	1301	1948	2235	1480	3911		Tianjin	5.95299	5.07839	-1.45761	-0.618743	0.600055	2.08782	-0.159813	0.442063	6.53605	1.58939	1.62701	-1.51403
Hebei	36584	46.8	-0.402876	-0.585965		Shijiazhuang	277	419	0	231	871	1126	1431	1673	1267	964	1393	914	1915	1293	301	412	948	1310	2017	2289	1810	1765	2262	2901	923	1599	1815	1547	3491		Shijiazhuang	-0.964134	-0.822486	0.236071	0.10021	-0.0971838	-0.338139	0.025883	-0.0715957	-1.05857	-0.257414	-0.263507	0.24521
Shanxi	33628	51.26	-0.553861	-0.248737		Taiyuan	508	650	231	0	640	1255	1560	1802	1498	1195	1624	1145	2521	1544	532	577	1179	1537	2243	2515	1997	1493	2460	2593	651	1327	1543	1316	3219		Taiyuan	-1.32546	-1.13073	0.324543	0.137766	-0.133605	-0.464862	0.035583	-0.0984273	-1.45528	-0.353884	-0.36226	0.337106
Inner Mongolia	63886	57.74	0.991635	0.241225		Hohehot	667	804	871	640	0	1408	1713	1955	2130	1827	2256	1777	3303	2674	1164	1362	1898	2256	2962	3234	2637	2133	3100	3233	1291	1144	1360	676	3036		Hohehot	2.37311	2.02446	-0.581063	-0.246657	0.239207	0.832291	-0.063708	0.176225	2.60554	0.633597	0.648592	-0.603557
Liaoning	56649	65.65	0.621989	0.839312		Shenyang	741	728	1126	1255	1408	0	305	547	2054	1751	2180	1701	2925	2151	1088	1538	1972	2334	3041	3313	2834	2789	3286	3925	1906	2552	2839	2084	4515		Shenyang	1.4885	1.26981	-0.364463	-0.154712	0.150039	0.522043	-0.03996	0.110534	1.63429	0.397414	0.40682	-0.378572
Jilin	43415	53.7	-0.0539675	-0.0642454		Changchun	1046	1033	1431	1560	1713	305	0	242	2359	2056	2485	2006	3230	2456	1393	1843	2277	2639	3346	3618	3139	3094	3591	4230	2211	2857	3144	2389	4820		Changchun	-0.129151	-0.110177	0.0316231	0.0134237	-0.0130183	-0.0452956	0.00346717	-0.00959064	-0.141801	-0.0344821	-0.0352982	0.0328472
Heilongjiang	35711	56.9	-0.447467	0.177711		Harbin	1288	1275	1673	1802	1955	547	242	0	2601	2298	2727	2248	3472	2698	1635	2085	2519	2881	3588	3860	3381	3336	3833	4472	2453	3099	3386	2631	5062		Harbin	-1.07084	-0.913519	0.2622	0.111302	-0.10794	-0.375564	0.0287477	-0.0795199	-1.17573	-0.285905	-0.292672	0.27235
Shanghai	85373	89.3	2.08913	2.62752		Shanghai	1463	1326	1267	1498	2130	2054	2359	2601	0	303	201	615	1180	844	966	998	1235	1207	1810	2082	2516	2351	2053	2699	1509	2185	2401	2355	4077		Shanghai	4.99956	4.26503	-1.22416	-0.519645	0.503951	1.75343	-0.134217	0.371262	5.48924	1.33483	1.36643	-1.27155
Jiangsu	68347	63	1.21949	0.638941		Nanjing	1160	1023	964	1195	1827	1751	2056	2298	303	0	429	312	1174	838	663	695	1231	1201	1804	2076	2093	2048	2054	2693	1206	1882	2098	2052	3774		Nanjing	2.9184	2.48963	-0.714578	-0.303333	0.294172	1.02353	-0.0783467	0.216717	3.20424	0.779183	0.797624	-0.742241
Zhejiang	63374	63.2	0.965484	0.654064		Hangzhou	1589	1452	1393	1624	2256	2180	2485	2727	201	429	0	451	979	643	1092	1124	1202	1006	1609	1881	2315	2552	1852	2498	1635	2311	2527	2481	4065		Hangzhou	2.31053	1.97107	-0.565739	-0.240152	0.232899	0.810342	-0.0620279	0.171577	2.53683	0.616887	0.631488	-0.58764
Anhui	28792	46.5	-0.80087	-0.608648		Hefei	1074	973	914	1145	1777	1701	2006	2248	615	312	451	0	1196	478	613	645	1181	1226	1829	2210	2043	1998	2076	3098	1156	1832	2048	2002	3724		Hefei	-1.91658	-1.635	0.469282	0.199206	-0.19319	-0.67218	0.0514523	-0.142324	-2.10431	-0.511709	-0.52382	0.487448
Fujian	52763	59.6	0.423503	0.381862		Fuzhou	2334	2197	1915	2521	3303	2925	3230	3472	1180	1174	979	1196	0	622	1837	1649	1013	985	1588	1860	2301	2805	1838	2477	2389	3065	3281	3235	4957		Fuzhou	1.0135	0.864595	-0.248158	-0.105341	0.102159	0.355451	-0.0272081	0.0752612	1.11276	0.270593	0.276998	-0.257764
Jiangxi	28800	47.51	-0.800462	-0.53228		Nanchang	1449	1444	1293	1544	2674	2151	2456	2698	844	838	643	478	622	0	1137	927	391	419	1022	1294	1735	2239	1272	1911	1412	2088	2304	2258	4391		Nanchang	-1.91561	-1.63417	0.469042	0.199105	-0.193091	-0.671837	0.051426	-0.142251	-2.10323	-0.511448	-0.523553	0.487199
Shandong	51768	52.43	0.372681	-0.160272		Jinan	497	360	301	532	1164	1088	1393	1635	966	663	1092	613	1837	1137	0	666	1202	1564	2156	2428	2064	2019	2516	3119	1177	1853	2069	1840	3745		Jinan	0.891873	0.760841	-0.218378	-0.0926997	0.0898999	0.312795	-0.023943	0.0662296	0.979227	0.238121	0.243757	-0.226831
Henan	31499	42.43	-0.662604	-0.916387		Zhengzhou	689	831	412	577	1362	1538	1843	2085	998	695	1124	645	1649	927	666	0	536	898	1605	1877	1398	1353	1850	2489	511	1187	1403	1357	3079		Zhengzhou	-1.5857	-1.35273	0.388263	0.164814	-0.159837	-0.556131	0.0425693	-0.117752	-1.74101	-0.423365	-0.433385	0.403293
Hubei	38572	53.5	-0.301335	-0.0793677		Wuhan	1225	1367	948	1179	1898	1972	2277	2519	1235	1231	1202	1181	1013	391	1202	536	0	362	1069	1341	1233	1737	1314	1953	1047	1723	1939	1893	3615		Wuhan	-0.721132	-0.615185	0.176571	0.0749532	-0.0726894	-0.252914	0.0193594	-0.0535506	-0.791764	-0.192535	-0.197092	0.183407
Hunan	33480	46.65	-0.56142	-0.597306		Changsha	1587	1729	1310	1537	2256	2334	2639	2881	1207	1201	1006	1226	985	419	1564	898	362	0	707	979	1419	1923	956	1595	1405	2081	2297	2251	3973		Changsha	-1.34355	-1.14616	0.328972	0.139646	-0.135429	-0.471206	0.0360687	-0.0997707	-1.47514	-0.358714	-0.367204	0.341707
Guangdong	54095	67.4	0.491538	0.971632		Guangzhou	2294	2436	2017	2243	2962	3041	3346	3588	1810	1804	1609	1829	1588	1022	2156	1605	1069	707	0	1314	2023	2527	1560	2199	2111	2787	3003	2957	4679		Guangzhou	1.17631	1.00349	-0.288024	-0.122264	0.118571	0.412553	-0.031579	0.0873518	1.29153	0.314064	0.321497	-0.299173
Guangxi	27952	43.53	-0.843775	-0.833214		Nanning	2566	2708	2289	2515	3234	3313	3618	3860	2082	2076	1881	2210	1860	1294	2428	1877	1341	979	1314	0	1328	1832	865	1504	2383	3059	3275	3229	4951		Nanning	-2.01926	-1.7226	0.494422	0.209878	-0.20354	-0.70819	0.0542087	-0.149948	-2.21704	-0.539123	-0.551883	0.513562
Chongqing	38914	56.98	-0.283866	0.18376		Chongqing	2087	2230	1810	1997	2637	2834	3139	3381	2516	2093	2315	2043	2301	1735	2064	1398	1233	1419	2023	1328	0	504	463	1102	1346	1676	1892	1846	3530		Chongqing	-0.679328	-0.579523	0.166336	0.0706082	-0.0684756	-0.238252	0.0182371	-0.0504462	-0.745865	-0.181374	-0.185667	0.172775
Sichuan	29608	43.53	-0.759191	-0.833214		Chengdu	2042	2185	1765	1493	2133	2789	3094	3336	2351	2048	2552	1998	2805	2239	2019	1353	1737	1923	2527	1832	504	0	967	1100	842	1172	1388	1342	3026		Chengdu	-1.81684	-1.54991	0.444859	0.188839	-0.183136	-0.637198	0.0487746	-0.134917	-1.99479	-0.485079	-0.496559	0.46208
Guizhou	19710	36.41	-1.26475	-1.37157		Guiyang	2539	2681	2262	2460	3100	3286	3591	3833	2053	2054	1852	2076	1838	1272	2516	1850	1314	956	1560	865	463	967	0	639	1809	2139	2355	2309	3993		Guiyang	-3.02672	-2.58204	0.741101	0.314592	-0.30509	-1.06152	0.0812547	-0.224761	-3.32317	-0.808104	-0.827229	0.76979
Yunnan	22195	39.31	-1.13783	-1.15229		Kunming	3178	3320	2901	2593	3233	3925	4230	4472	2699	2693	2498	3098	2477	1911	3119	2489	1953	1595	2199	1504	1102	1100	639	0	1942	2272	2488	2442	4126		Kunming	-2.72297	-2.32291	0.666726	0.28302	-0.274472	-0.954991	0.0731002	-0.202205	-2.98967	-0.727005	-0.744211	0.692536
Shaanxi	38564	50.0207	-0.301743	-0.342445		Xian	1159	1301	923	651	1291	1906	2211	2453	1509	1206	1635	1156	2389	1412	1177	511	1047	1405	2111	2383	1346	842	1809	1942	0	676	892	846	2568		Xian	-0.72211	-0.616019	0.176811	0.0750549	-0.072788	-0.253257	0.0193856	-0.0536232	-0.792838	-0.192796	-0.197359	0.183655
Gansu	21978	38.75	-1.14891	-1.19464		Lanzhou	1811	1948	1599	1327	1144	2552	2857	3099	2185	1882	2311	1832	3065	2088	1853	1187	1723	2081	2787	3059	1676	1172	2139	2272	676	0	216	468	1892		Lanzhou	-2.74949	-2.34554	0.673221	0.285777	-0.277146	-0.964294	0.0738123	-0.204174	-3.01879	-0.734086	-0.751461	0.699282
Qinghai	33181	47.44	-0.576692	-0.537573		Xining	2092	2235	1815	1543	1360	2839	3144	3386	2401	2098	2527	2048	3281	2304	2069	1403	1939	2297	3003	3275	1892	1388	2355	2488	892	216	0	684	2108		Xining	-1.3801	-1.17734	0.337921	0.143445	-0.139113	-0.484025	0.0370498	-0.102485	-1.51527	-0.368472	-0.377193	0.351003
Ningxia	36394	50.67	-0.412581	-0.293348		Yinchuan	1343	1480	1547	1316	676	2084	2389	2631	2355	2052	2481	2002	3235	2258	1840	1357	1893	2251	2957	3229	1846	1342	2309	2442	846	468	684	0	2008		Yinchuan	-0.987359	-0.842298	0.241758	0.102624	-0.0995248	-0.346284	0.0265064	-0.0733203	-1.08407	-0.263615	-0.269854	0.251117
Xinjiang	33796	43.98	-0.54528	-0.799189		Urumchi	3768	3911	3491	3219	3036	4515	4820	5062	4077	3774	4065	3724	4957	4391	3745	3079	3615	3973	4679	4951	3530	3026	3993	4126	2568	1892	2108	2008	0		Urumchi	-1.30492	-1.11321	0.319515	0.135631	-0.131535	-0.45766	0.0350317	-0.0969024	-1.43273	-0.348402	-0.356648	0.331883
Average	44471.6	54.5497	4.59403e-17	-7.69499e-16
Stdevp	19578.2	13.2255	1	1			Beijing	Tianjin	Shijiazhuang	Taiyuan	Hohehot	Shenyang	Changchun	Harbin	Shanghai	Nanjing	Hangzhou	Hefei	Fuzhou	Nanchang	Jinan	Zhengzhou	Wuhan	Changsha	Guangzhou	Nanning	Chongqing	Chengdu	Guiyang	Kunming	Xian	Lanzhou	Xining	Yinchuan	Urumchi		yxT	Beijing	Tianjin	Shijiazhuang	Taiyuan	Hohehot	Shenyang	Changchun	Harbin	Shanghai	Nanjing	Hangzhou	Hefei
						Beijing	0	0.00729927	0.00361011	0.0019685	0.00149925	0.00134953	0.000956023	0.000776398	0.000683527	0.000862069	0.000629327	0.000931099	0.000428449	0.000690131	0.00201207	0.00145138	0.000816327	0.00063012	0.00043592	0.000389712	0.000479157	0.000489716	0.000393856	0.000314663	0.000862813	0.000552181	0.000478011	0.000744602	0.000265393		Beijing	5.2565	5.95299	-0.964134	-1.32546	2.37311	1.4885	-0.129151	-1.07084	4.99956	2.9184	2.31053	-1.91658
						Tianjin	0.00729927	0	0.00238663	0.00153846	0.00124378	0.00137363	0.000968054	0.000784314	0.000754148	0.000977517	0.000688705	0.00102775	0.000455166	0.000692521	0.00277778	0.00120337	0.000731529	0.000578369	0.000410509	0.000369276	0.00044843	0.000457666	0.000372995	0.000301205	0.00076864	0.000513347	0.000447427	0.000675676	0.000255689		Tianjin	4.48422	5.07839	-0.822486	-1.13073	2.02446	1.26981	-0.110177	-0.913519	4.26503	2.48963	1.97107	-1.635
R=yTWx	R=xTWy					Shijiazhuang	0.00361011	0.00238663	0	0.004329	0.00114811	0.000888099	0.000698812	0.000597729	0.000789266	0.00103734	0.000717875	0.00109409	0.000522193	0.000773395	0.00332226	0.00242718	0.00105485	0.000763359	0.000495786	0.000436872	0.000552486	0.000566572	0.000442087	0.000344709	0.00108342	0.000625391	0.000550964	0.000646412	0.000286451		Shijiazhuang	-1.28707	-1.45761	0.236071	0.324543	-0.581063	-0.364463	0.0316231	0.2622	-1.22416	-0.714578	-0.565739	0.469282
0.156644	0.156644					Taiyuan	0.0019685	0.00153846	0.004329	0	0.0015625	0.000796813	0.000641026	0.000554939	0.000667557	0.00083682	0.000615764	0.000873362	0.000396668	0.000647668	0.0018797	0.0017331	0.000848176	0.000650618	0.000445831	0.000397614	0.000500751	0.000669792	0.000406504	0.000385654	0.0015361	0.00075358	0.000648088	0.000759878	0.000310655		Taiyuan	-0.546351	-0.618743	0.10021	0.137766	-0.246657	-0.154712	0.0134237	0.111302	-0.519645	-0.303333	-0.240152	0.199206
R0=xTy/n	R0=xTy/n	correl	pearson			Hohehot	0.00149925	0.00124378	0.00114811	0.0015625	0	0.000710227	0.000583771	0.000511509	0.000469484	0.000547345	0.000443262	0.000562746	0.000302755	0.000373972	0.000859107	0.000734214	0.00052687	0.000443262	0.00033761	0.000309215	0.000379219	0.000468823	0.000322581	0.00030931	0.000774593	0.000874126	0.000735294	0.00147929	0.000329381		Hohehot	0.52985	0.600055	-0.0971838	-0.133605	0.239207	0.150039	-0.0130183	-0.10794	0.503951	0.294172	0.232899	-0.19319
0.945701	0.945701	0.945701	0.945701			Shenyang	0.00134953	0.00137363	0.000888099	0.000796813	0.000710227	0	0.00327869	0.00182815	0.000486855	0.000571102	0.000458716	0.000587889	0.00034188	0.0004649	0.000919118	0.000650195	0.000507099	0.000428449	0.000328839	0.000301841	0.000352858	0.000358551	0.000304321	0.000254777	0.000524659	0.00039185	0.000352237	0.000479846	0.000221484		Shenyang	1.84355	2.08782	-0.338139	-0.464862	0.832291	0.522043	-0.0452956	-0.375564	1.75343	1.02353	0.810342	-0.67218
						Changchun	0.000956023	0.000968054	0.000698812	0.000641026	0.000583771	0.00327869	0	0.00413223	0.000423908	0.000486381	0.000402414	0.000498504	0.000309598	0.000407166	0.000717875	0.000542594	0.000439174	0.000378931	0.000298864	0.000276396	0.000318573	0.000323206	0.000278474	0.000236407	0.000452284	0.000350018	0.000318066	0.000418585	0.000207469		Changchun	-0.141115	-0.159813	0.025883	0.035583	-0.063708	-0.03996	0.00346717	0.0287477	-0.134217	-0.0783467	-0.0620279	0.0514523
						Harbin	0.000776398	0.000784314	0.000597729	0.000554939	0.000511509	0.00182815	0.00413223	0	0.000384468	0.000435161	0.000366703	0.00044484	0.000288018	0.000370645	0.000611621	0.000479616	0.000396983	0.000347102	0.000278707	0.000259067	0.00029577	0.00029976	0.000260892	0.000223614	0.000407664	0.000322685	0.000295334	0.000380084	0.00019755		Harbin	0.390342	0.442063	-0.0715957	-0.0984273	0.176225	0.110534	-0.00959064	-0.0795199	0.371262	0.216717	0.171577	-0.142324
						Shanghai	0.000683527	0.000754148	0.000789266	0.000667557	0.000469484	0.000486855	0.000423908	0.000384468	0	0.00330033	0.00497512	0.00162602	0.000847458	0.00118483	0.0010352	0.001002	0.000809717	0.0008285	0.000552486	0.000480307	0.000397456	0.000425351	0.000487092	0.000370508	0.000662691	0.000457666	0.000416493	0.000424628	0.000245278		Shanghai	5.77135	6.53605	-1.05857	-1.45528	2.60554	1.63429	-0.141801	-1.17573	5.48924	3.20424	2.53683	-2.10431
						Nanjing	0.000862069	0.000977517	0.00103734	0.00083682	0.000547345	0.000571102	0.000486381	0.000435161	0.00330033	0	0.002331	0.00320513	0.000851789	0.00119332	0.0015083	0.00143885	0.000812348	0.000832639	0.000554324	0.000481696	0.000477783	0.000488281	0.000486855	0.000371333	0.000829187	0.00053135	0.000476644	0.000487329	0.000264971		Nanjing	1.40343	1.58939	-0.257414	-0.353884	0.633597	0.397414	-0.0344821	-0.285905	1.33483	0.779183	0.616887	-0.511709
						Hangzhou	0.000629327	0.000688705	0.000717875	0.000615764	0.000443262	0.000458716	0.000402414	0.000366703	0.00497512	0.002331	0	0.00221729	0.00102145	0.00155521	0.000915751	0.00088968	0.000831947	0.000994036	0.000621504	0.000531632	0.000431965	0.00039185	0.000539957	0.00040032	0.000611621	0.000432713	0.000395726	0.000403063	0.000246002		Hangzhou	1.43665	1.62701	-0.263507	-0.36226	0.648592	0.40682	-0.0352982	-0.292672	1.36643	0.797624	0.631488	-0.52382
						Hefei	0.000931099	0.00102775	0.00109409	0.000873362	0.000562746	0.000587889	0.000498504	0.00044484	0.00162602	0.00320513	0.00221729	0	0.00083612	0.00209205	0.00163132	0.00155039	0.00084674	0.000815661	0.000546747	0.000452489	0.000489476	0.000500501	0.000481696	0.000322789	0.000865052	0.000545852	0.000488281	0.0004995	0.000268528		Hefei	-1.33689	-1.51403	0.24521	0.337106	-0.603557	-0.378572	0.0328472	0.27235	-1.27155	-0.742241	-0.58764	0.487448
						Fuzhou	0.000428449	0.000455166	0.000522193	0.000396668	0.000302755	0.00034188	0.000309598	0.000288018	0.000847458	0.000851789	0.00102145	0.00083612	0	0.00160772	0.000544366	0.000606428	0.000987167	0.00101523	0.000629723	0.000537634	0.000434594	0.000356506	0.00054407	0.000403714	0.000418585	0.000326264	0.000304785	0.000309119	0.000201735		Fuzhou	0.838759	0.949896	-0.153843	-0.211498	0.378668	0.237514	-0.0206082	-0.170871	0.797761	0.465677	0.368682	-0.305822
						Nanchang	0.000690131	0.000692521	0.000773395	0.000647668	0.000373972	0.0004649	0.000407166	0.000370645	0.00118483	0.00119332	0.00155521	0.00209205	0.00160772	0	0.000879507	0.00107875	0.00255754	0.00238663	0.000978474	0.000772798	0.000576369	0.000446628	0.000786164	0.000523286	0.000708215	0.000478927	0.000434028	0.00044287	0.000227739		Nanchang	-1.16915	-1.32407	0.214443	0.294809	-0.527828	-0.331073	0.0287259	0.238178	-1.112	-0.649111	-0.513908	0.426288
						Jinan	0.00201207	0.00277778	0.00332226	0.0018797	0.000859107	0.000919118	0.000717875	0.000611621	0.0010352	0.0015083	0.000915751	0.00163132	0.000544366	0.000879507	0	0.0015015	0.000831947	0.000639386	0.000463822	0.000411862	0.000484496	0.000495295	0.000397456	0.000320616	0.000849618	0.000539665	0.000483325	0.000543478	0.000267023		Jinan	-0.352037	-0.398682	0.0645698	0.0887684	-0.158931	-0.0996874	0.00864948	0.0717164	-0.334829	-0.19545	-0.15474	0.128357
						Zhengzhou	0.00145138	0.00120337	0.00242718	0.0017331	0.000734214	0.000650195	0.000542594	0.000479616	0.001002	0.00143885	0.00088968	0.00155039	0.000606428	0.00107875	0.0015015	0	0.00186567	0.00111359	0.000623053	0.000532765	0.000715308	0.000739098	0.000540541	0.000401768	0.00195695	0.00084246	0.000712758	0.00073692	0.000324781		Zhengzhou	-2.01284	-2.27954	0.36919	0.507551	-0.908721	-0.569982	0.0494551	0.410053	-1.91445	-1.11753	-0.884756	0.733907
						Wuhan	0.000816327	0.000731529	0.00105485	0.000848176	0.00052687	0.000507099	0.000439174	0.000396983	0.000809717	0.000812348	0.000831947	0.00084674	0.000987167	0.00255754	0.000831947	0.00186567	0	0.00276243	0.000935454	0.000745712	0.00081103	0.000575705	0.000761035	0.000512033	0.00095511	0.000580383	0.00051573	0.000528262	0.000276625		Wuhan	-0.174331	-0.19743	0.0319754	0.0439587	-0.0787038	-0.0493659	0.00428328	0.0355144	-0.16581	-0.0967882	-0.0766282	0.0635633
						Changsha	0.00063012	0.000578369	0.000763359	0.000650618	0.000443262	0.000428449	0.000378931	0.000347102	0.0008285	0.000832639	0.000994036	0.000815661	0.00101523	0.00238663	0.000639386	0.00111359	0.00276243	0	0.00141443	0.00102145	0.000704722	0.000520021	0.00104603	0.000626959	0.000711744	0.000480538	0.00043535	0.000444247	0.000251699		Changsha	-1.31198	-1.48582	0.240641	0.330824	-0.59231	-0.371518	0.0322351	0.267275	-1.24785	-0.72841	-0.576689	0.478365
						Guangzhou	0.00043592	0.000410509	0.000495786	0.000445831	0.00033761	0.000328839	0.000298864	0.000278707	0.000552486	0.000554324	0.000621504	0.000546747	0.000629723	0.000978474	0.000463822	0.000623053	0.000935454	0.00141443	0	0.000761035	0.000494315	0.000395726	0.000641026	0.000454752	0.000473709	0.000358809	0.000333	0.000338181	0.000213721		Guangzhou	2.13419	2.41697	-0.391447	-0.538149	0.963504	0.604344	-0.0524366	-0.434773	2.02987	1.1849	0.938094	-0.778151
						Nanning	0.000389712	0.000369276	0.000436872	0.000397614	0.000309215	0.000301841	0.000276396	0.000259067	0.000480307	0.000481696	0.000531632	0.000452489	0.000537634	0.000772798	0.000411862	0.000532765	0.000745712	0.00102145	0.000761035	0	0.000753012	0.000545852	0.00115607	0.000664894	0.000419639	0.000326904	0.000305344	0.000309693	0.000201979		Nanning	-1.83015	-2.07265	0.335682	0.461485	-0.826244	-0.51825	0.0449665	0.372836	-1.74069	-1.0161	-0.804454	0.667296
						Chongqing	0.000479157	0.00044843	0.000552486	0.000500751	0.000379219	0.000352858	0.000318573	0.00029577	0.000397456	0.000477783	0.000431965	0.000489476	0.000434594	0.000576369	0.000484496	0.000715308	0.00081103	0.000704722	0.000494315	0.000753012	0	0.00198413	0.00215983	0.000907441	0.000742942	0.000596659	0.000528541	0.000541712	0.000283286		Chongqing	0.403629	0.45711	-0.0740326	-0.101778	0.182223	0.114297	-0.00991708	-0.0822266	0.383899	0.224094	0.177417	-0.147168
						Chengdu	0.000489716	0.000457666	0.000566572	0.000669792	0.000468823	0.000358551	0.000323206	0.00029976	0.000425351	0.000488281	0.00039185	0.000500501	0.000356506	0.000446628	0.000495295	0.000739098	0.000575705	0.000520021	0.000395726	0.000545852	0.00198413	0	0.00103413	0.000909091	0.00118765	0.000853242	0.000720461	0.000745156	0.000330469		Chengdu	-1.83015	-2.07265	0.335682	0.461485	-0.826244	-0.51825	0.0449665	0.372836	-1.74069	-1.0161	-0.804454	0.667296
						Guiyang	0.000393856	0.000372995	0.000442087	0.000406504	0.000322581	0.000304321	0.000278474	0.000260892	0.000487092	0.000486855	0.000539957	0.000481696	0.00054407	0.000786164	0.000397456	0.000540541	0.000761035	0.00104603	0.000641026	0.00115607	0.00215983	0.00103413	0	0.00156495	0.000552792	0.000467508	0.000424628	0.000433088	0.000250438		Guiyang	-3.01264	-3.41182	0.552572	0.759657	-1.36009	-0.8531	0.0740201	0.613731	-2.86539	-1.67261	-1.32423	1.09845
						Kunming	0.000314663	0.000301205	0.000344709	0.000385654	0.00030931	0.000254777	0.000236407	0.000223614	0.000370508	0.000371333	0.00040032	0.000322789	0.000403714	0.000523286	0.000320616	0.000401768	0.000512033	0.000626959	0.000454752	0.000664894	0.000907441	0.000909091	0.00156495	0	0.000514933	0.000440141	0.000401929	0.0004095	0.000242365		Kunming	-2.53101	-2.86637	0.464232	0.638211	-1.14266	-0.716714	0.0621865	0.515613	-2.4073	-1.40521	-1.11252	0.922838
						Xian	0.000862813	0.00076864	0.00108342	0.0015361	0.000774593	0.000524659	0.000452284	0.000407664	0.000662691	0.000829187	0.000611621	0.000865052	0.000418585	0.000708215	0.000849618	0.00195695	0.00095511	0.000711744	0.000473709	0.000419639	0.000742942	0.00118765	0.000552792	0.000514933	0	0.00147929	0.00112108	0.00118203	0.000389408		Xian	-0.752178	-0.851843	0.137963	0.189667	-0.33958	-0.212997	0.0184809	0.153233	-0.715412	-0.417608	-0.330625	0.274254
						Lanzhou	0.000552181	0.000513347	0.000625391	0.00075358	0.000874126	0.00039185	0.000350018	0.000322685	0.000457666	0.00053135	0.000432713	0.000545852	0.000326264	0.000478927	0.000539665	0.00084246	0.000580383	0.000480538	0.000358809	0.000326904	0.000596659	0.000853242	0.000467508	0.000440141	0.00147929	0	0.00462963	0.00213675	0.000528541		Lanzhou	-2.62402	-2.9717	0.481291	0.661662	-1.18464	-0.743051	0.0644716	0.53456	-2.49575	-1.45685	-1.1534	0.956749
						Xining	0.000478011	0.000447427	0.000550964	0.000648088	0.000735294	0.000352237	0.000318066	0.000295334	0.000416493	0.000476644	0.000395726	0.000488281	0.000304785	0.000434028	0.000483325	0.000712758	0.00051573	0.00043535	0.000333	0.000305344	0.000528541	0.000720461	0.000424628	0.000401929	0.00112108	0.00462963	0	0.00146199	0.000474383		Xining	-1.18078	-1.33723	0.216576	0.297741	-0.533076	-0.334365	0.0290115	0.240546	-1.12306	-0.655566	-0.519018	0.430526
						Yinchuan	0.000744602	0.000675676	0.000646412	0.000759878	0.00147929	0.000479846	0.000418585	0.000380084	0.000424628	0.000487329	0.000403063	0.0004995	0.000309119	0.00044287	0.000543478	0.00073692	0.000528262	0.000444247	0.000338181	0.000309693	0.000541712	0.000745156	0.000433088	0.0004095	0.00118203	0.00213675	0.00146199	0	0.000498008		Yinchuan	-0.644338	-0.729714	0.118183	0.162474	-0.290894	-0.182459	0.0158313	0.131264	-0.612843	-0.357735	-0.283223	0.234934
						Urumchi	0.000265393	0.000255689	0.000286451	0.000310655	0.000329381	0.000221484	0.000207469	0.00019755	0.000245278	0.000264971	0.000246002	0.000268528	0.000201735	0.000227739	0.000267023	0.000324781	0.000276625	0.000251699	0.000213721	0.000201979	0.000283286	0.000330469	0.000250438	0.000242365	0.000389408	0.000528541	0.000474383	0.000498008	0		Urumchi	-1.75542	-1.98801	0.321974	0.442639	-0.792504	-0.497087	0.0431303	0.35761	-1.66961	-0.974604	-0.771604	0.640047
																																			0.629624
							Beijing	Tianjin	Shijiazhuang	Taiyuan	Hohehot	Shenyang	Changchun	Harbin	Shanghai	Nanjing	Hangzhou	Hefei	Fuzhou	Nanchang	Jinan	Zhengzhou	Wuhan	Changsha	Guangzhou	Nanning	Chongqing	Chengdu	Guiyang	Kunming	Xian	Lanzhou	Xining	Yinchuan	Urumchi
						Beijing	0	0.0115931	0.00573375	0.00312647	0.00238118	0.00214339	0.0015184	0.00123311	0.00108561	0.00136918	0.000999527	0.00147882	0.000680484	0.0010961	0.00319567	0.00230515	0.00129653	0.00100079	0.000692349	0.000618959	0.00076102	0.000777791	0.000625541	0.000499764	0.00137036	0.000877001	0.000759201	0.00118261	0.00042151
						Tianjin	0.0115931	0	0.00379057	0.00244346	0.00197543	0.00218166	0.00153751	0.00124569	0.00119777	0.00155254	0.00109384	0.00163232	0.000722917	0.0010999	0.0044118	0.00191125	0.00116185	0.000918594	0.000651991	0.000586503	0.000712219	0.000726887	0.000592409	0.000478388	0.00122079	0.000815323	0.000710626	0.00107314	0.000406098
						Shijiazhuang	0.00573375	0.00379057	0	0.00687554	0.00182348	0.00141052	0.00110989	0.000949342	0.00125355	0.00164756	0.00114016	0.00173769	0.000829373	0.00122834	0.00527657	0.00385497	0.00167537	0.0012124	0.000787431	0.000693862	0.000877486	0.000899858	0.000702144	0.000547483	0.00172075	0.000993276	0.000875068	0.00102666	0.000454955
						Taiyuan	0.00312647	0.00244346	0.00687554	0	0.00248164	0.00126554	0.00101811	0.000881381	0.00106025	0.00132908	0.000977986	0.00138712	0.000630008	0.00102866	0.00298543	0.0027526	0.00134712	0.00103334	0.000708091	0.000631511	0.000795317	0.0010638	0.00064563	0.000612514	0.00243971	0.00119687	0.00102933	0.00120688	0.000493398
						Hohehot	0.00238118	0.00197543	0.00182348	0.00248164	0	0.00112802	0.000927174	0.000812404	0.000745657	0.000869321	0.000704011	0.000893781	0.00048085	0.00059396	0.00136448	0.00116612	0.000836801	0.000704011	0.000536208	0.00049111	0.000602294	0.000744608	0.000512338	0.000491262	0.00123025	0.00138833	0.00116783	0.00234948	0.000523139
						Shenyang	0.00214339	0.00218166	0.00141052	0.00126554	0.00112802	0	0.00520737	0.00290356	0.000773247	0.000907053	0.000728555	0.000933715	0.000542991	0.000738377	0.00145979	0.00103267	0.0008054	0.000680484	0.000522279	0.000479399	0.000560427	0.000569469	0.000483338	0.000404649	0.000833289	0.000622355	0.00055944	0.000762116	0.000351772
						Changchun	0.0015184	0.00153751	0.00110989	0.00101811	0.000927174	0.00520737	0	0.00656301	0.000673272	0.000772495	0.000639134	0.000791749	0.000491718	0.000646681	0.00114016	0.000861774	0.000697518	0.000601837	0.000474671	0.000438985	0.000505973	0.000513332	0.000442286	0.000375473	0.00071834	0.000555915	0.000505168	0.000664818	0.000329512
						Harbin	0.00123311	0.00124569	0.000949342	0.000881381	0.000812404	0.00290356	0.00656301	0	0.00061063	0.000691144	0.000582416	0.000706516	0.000457445	0.000588676	0.000971406	0.00076175	0.000630508	0.000551284	0.000442656	0.000411463	0.000469757	0.000476094	0.000414362	0.000355154	0.000647472	0.000512504	0.000469063	0.000603667	0.000313759
						Shanghai	0.00108561	0.00119777	0.00125355	0.00106025	0.000745657	0.000773247	0.000673272	0.00061063	0	0.00524175	0.00790174	0.00258252	0.00134597	0.00188181	0.00164415	0.00159143	0.00128603	0.00131586	0.000877486	0.000762848	0.00063126	0.000675563	0.000773623	0.000588458	0.00105252	0.000726887	0.000661495	0.000674416	0.000389563
						Nanjing	0.00136918	0.00155254	0.00164756	0.00132908	0.000869321	0.000907053	0.000772495	0.000691144	0.00524175	0	0.00370221	0.00509054	0.00135285	0.00189529	0.00239555	0.00228525	0.00129021	0.00132244	0.000880404	0.000765053	0.000758839	0.000775512	0.000773247	0.000589769	0.00131696	0.000843916	0.00075703	0.000774	0.00042084
						Hangzhou	0.000999527	0.00109384	0.00114016	0.000977986	0.000704011	0.000728555	0.000639134	0.000582416	0.00790174	0.00370221	0	0.00352162	0.00162232	0.00247006	0.00145444	0.00141303	0.00132134	0.00157878	0.000987103	0.000844364	0.000686069	0.000622355	0.000857586	0.000635808	0.000971406	0.000687256	0.000628512	0.000640165	0.000390713
						Hefei	0.00147882	0.00163232	0.00173769	0.00138712	0.000893781	0.000933715	0.000791749	0.000706516	0.00258252	0.00509054	0.00352162	0	0.00132797	0.0033227	0.00259094	0.0024624	0.00134483	0.00129547	0.00086837	0.000718665	0.00077741	0.000794919	0.000765053	0.000512669	0.00137392	0.000866948	0.000775512	0.000793331	0.00042649
						Fuzhou	0.000680484	0.000722917	0.000829373	0.000630008	0.00048085	0.000542991	0.000491718	0.000457445	0.00134597	0.00135285	0.00162232	0.00132797	0	0.00255345	0.000864588	0.000963159	0.00156787	0.00161244	0.00100016	0.000853897	0.000690243	0.000566221	0.000864118	0.000641199	0.000664818	0.000518189	0.000484075	0.000490958	0.000320405
						Nanchang	0.0010961	0.0010999	0.00122834	0.00102866	0.00059396	0.000738377	0.000646681	0.000588676	0.00188181	0.00189529	0.00247006	0.0033227	0.00255345	0	0.00139688	0.00171332	0.00406202	0.00379057	0.00155406	0.00122739	0.000915417	0.000709356	0.00124862	0.000831109	0.00112482	0.000760656	0.000689344	0.000703388	0.000361706
						Jinan	0.00319567	0.0044118	0.00527657	0.00298543	0.00136448	0.00145979	0.00114016	0.000971406	0.00164415	0.00239555	0.00145444	0.00259094	0.000864588	0.00139688	0	0.00238476	0.00132134	0.0010155	0.000736665	0.000654139	0.0007695	0.000786651	0.00063126	0.000509217	0.0013494	0.000857123	0.000767641	0.000863179	0.000424099
						Zhengzhou	0.00230515	0.00191125	0.00385497	0.0027526	0.00116612	0.00103267	0.000861774	0.00076175	0.00159143	0.00228525	0.00141303	0.0024624	0.000963159	0.00171332	0.00238476	0	0.00296315	0.00176865	0.000989563	0.000846164	0.00113609	0.00117387	0.000858513	0.000638107	0.00310812	0.00133804	0.00113204	0.00117041	0.000515833
						Wuhan	0.00129653	0.00116185	0.00167537	0.00134712	0.000836801	0.0008054	0.000697518	0.000630508	0.00128603	0.00129021	0.00132134	0.00134483	0.00156787	0.00406202	0.00132134	0.00296315	0	0.00438743	0.00148573	0.00118438	0.00128812	0.000914363	0.00120871	0.000813236	0.00151695	0.000921793	0.000819107	0.000839012	0.00043935
						Changsha	0.00100079	0.000918594	0.0012124	0.00103334	0.000704011	0.000680484	0.000601837	0.000551284	0.00131586	0.00132244	0.00157878	0.00129547	0.00161244	0.00379057	0.0010155	0.00176865	0.00438743	0	0.00224646	0.00162232	0.00111927	0.000825923	0.00166135	0.000995767	0.00113043	0.000763214	0.000691445	0.000705575	0.000399761
						Guangzhou	0.000692349	0.000651991	0.000787431	0.000708091	0.000536208	0.000522279	0.000474671	0.000442656	0.000877486	0.000880404	0.000987103	0.00086837	0.00100016	0.00155406	0.000736665	0.000989563	0.00148573	0.00224646	0	0.00120871	0.000785096	0.000628512	0.00101811	0.00072226	0.000752368	0.000569878	0.000528887	0.000537115	0.000339442
						Nanning	0.000618959	0.000586503	0.000693862	0.000631511	0.00049111	0.000479399	0.000438985	0.000411463	0.000762848	0.000765053	0.000844364	0.000718665	0.000853897	0.00122739	0.000654139	0.000846164	0.00118438	0.00162232	0.00120871	0	0.00119597	0.000866948	0.00183613	0.00105602	0.000666491	0.000519205	0.000484962	0.00049187	0.000320794
						Chongqing	0.00076102	0.000712219	0.000877486	0.000795317	0.000602294	0.000560427	0.000505973	0.000469757	0.00063126	0.000758839	0.000686069	0.00077741	0.000690243	0.000915417	0.0007695	0.00113609	0.00128812	0.00111927	0.000785096	0.00119597	0	0.00315129	0.00343034	0.00144124	0.00117998	0.000947643	0.000839455	0.000860373	0.000449929
						Chengdu	0.000777791	0.000726887	0.000899858	0.0010638	0.000744608	0.000569469	0.000513332	0.000476094	0.000675563	0.000775512	0.000622355	0.000794919	0.000566221	0.000709356	0.000786651	0.00117387	0.000914363	0.000825923	0.000628512	0.000866948	0.00315129	0	0.00164245	0.00144386	0.00188628	0.00135516	0.00114427	0.00118349	0.000524867
						Guiyang	0.000625541	0.000592409	0.000702144	0.00064563	0.000512338	0.000483338	0.000442286	0.000414362	0.000773623	0.000773247	0.000857586	0.000765053	0.000864118	0.00124862	0.00063126	0.000858513	0.00120871	0.00166135	0.00101811	0.00183613	0.00343034	0.00164245	0	0.00248552	0.000877971	0.000742519	0.000674416	0.000687851	0.000397758
						Kunming	0.000499764	0.000478388	0.000547483	0.000612514	0.000491262	0.000404649	0.000375473	0.000355154	0.000588458	0.000589769	0.000635808	0.000512669	0.000641199	0.000831109	0.000509217	0.000638107	0.000813236	0.000995767	0.00072226	0.00105602	0.00144124	0.00144386	0.00248552	0	0.000817842	0.000699053	0.000638364	0.000650389	0.000384937
						Xian	0.00137036	0.00122079	0.00172075	0.00243971	0.00123025	0.000833289	0.00071834	0.000647472	0.00105252	0.00131696	0.000971406	0.00137392	0.000664818	0.00112482	0.0013494	0.00310812	0.00151695	0.00113043	0.000752368	0.000666491	0.00117998	0.00188628	0.000877971	0.000817842	0	0.00234948	0.00178055	0.00187736	0.000618477
						Lanzhou	0.000877001	0.000815323	0.000993276	0.00119687	0.00138833	0.000622355	0.000555915	0.000512504	0.000726887	0.000843916	0.000687256	0.000866948	0.000518189	0.000760656	0.000857123	0.00133804	0.000921793	0.000763214	0.000569878	0.000519205	0.000947643	0.00135516	0.000742519	0.000699053	0.00234948	0	0.007353	0.00339369	0.000839455
						Xining	0.000759201	0.000710626	0.000875068	0.00102933	0.00116783	0.00055944	0.000505168	0.000469063	0.000661495	0.00075703	0.000628512	0.000775512	0.000484075	0.000689344	0.000767641	0.00113204	0.000819107	0.000691445	0.000528887	0.000484962	0.000839455	0.00114427	0.000674416	0.000638364	0.00178055	0.007353	0	0.002322	0.000753439
						Yinchuan	0.00118261	0.00107314	0.00102666	0.00120688	0.00234948	0.000762116	0.000664818	0.000603667	0.000674416	0.000774	0.000640165	0.000793331	0.000490958	0.000703388	0.000863179	0.00117041	0.000839012	0.000705575	0.000537115	0.00049187	0.000860373	0.00118349	0.000687851	0.000650389	0.00187736	0.00339369	0.002322	0	0.000790961
						Urumchi	0.00042151	0.000406098	0.000454955	0.000493398	0.000523139	0.000351772	0.000329512	0.000313759	0.000389563	0.00042084	0.000390713	0.00042649	0.000320405	0.000361706	0.000424099	0.000515833	0.00043935	0.000399761	0.000339442	0.000320794	0.000449929	0.000524867	0.000397758	0.000384937	0.000618477	0.000839455	0.000753439	0.000790961	0
																																			1
[truncated: 66 more columns]

## Sheet: 2012SCI(exponential)
Region	per capita GRP(yuan)	Level of urbanization(%)	x	y			Beijing	Tianjin	Shijiazhuang	Taiyuan	Hohehot	Shenyang	Changchun	Harbin	Shanghai	Nanjing	Hangzhou	Hefei	Fuzhou	Nanchang	Jinan	Zhengzhou	Wuhan	Changsha	Guangzhou	Nanning	Chongqing	Chengdu	Guiyang	Kunming	Xian	Lanzhou	Xining	Yinchuan	Urumchi		xyT	Beijing	Tianjin	Shijiazhuang	Taiyuan	Hohehot	Shenyang	Changchun	Harbin	Shanghai	Nanjing	Hangzhou	Hefei
Beijing	87475	86.2	2.1965	2.39313		Beijing	0	137	277	508	667	741	1046	1288	1463	1160	1589	1074	2334	1449	497	689	1225	1587	2294	2566	2087	2042	2539	3178	1159	1811	2092	1343	3768		Beijing	5.2565	4.48422	-1.28707	-0.546351	0.52985	1.84355	-0.141115	0.390342	5.77135	1.40343	1.43665	-1.33689
Tianjin	93173	81.55	2.48753	2.04153		Tianjin	137	0	419	650	804	728	1033	1275	1326	1023	1452	973	2197	1444	360	831	1367	1729	2436	2708	2230	2185	2681	3320	1301	1948	2235	1480	3911		Tianjin	5.95299	5.07839	-1.45761	-0.618743	0.600055	2.08782	-0.159813	0.442063	6.53605	1.58939	1.62701	-1.51403
Hebei	36584	46.8	-0.402876	-0.585965		Shijiazhuang	277	419	0	231	871	1126	1431	1673	1267	964	1393	914	1915	1293	301	412	948	1310	2017	2289	1810	1765	2262	2901	923	1599	1815	1547	3491		Shijiazhuang	-0.964134	-0.822486	0.236071	0.10021	-0.0971838	-0.338139	0.025883	-0.0715957	-1.05857	-0.257414	-0.263507	0.24521
Shanxi	33628	51.26	-0.553861	-0.248737		Taiyuan	508	650	231	0	640	1255	1560	1802	1498	1195	1624	1145	2521	1544	532	577	1179	1537	2243	2515	1997	1493	2460	2593	651	1327	1543	1316	3219		Taiyuan	-1.32546	-1.13073	0.324543	0.137766	-0.133605	-0.464862	0.035583	-0.0984273	-1.45528	-0.353884	-0.36226	0.337106
Inner Mongolia	63886	57.74	0.991635	0.241225		Hohehot	667	804	871	640	0	1408	1713	1955	2130	1827	2256	1777	3303	2674	1164	1362	1898	2256	2962	3234	2637	2133	3100	3233	1291	1144	1360	676	3036		Hohehot	2.37311	2.02446	-0.581063	-0.246657	0.239207	0.832291	-0.063708	0.176225	2.60554	0.633597	0.648592	-0.603557
Liaoning	56649	65.65	0.621989	0.839312		Shenyang	741	728	1126	1255	1408	0	305	547	2054	1751	2180	1701	2925	2151	1088	1538	1972	2334	3041	3313	2834	2789	3286	3925	1906	2552	2839	2084	4515		Shenyang	1.4885	1.26981	-0.364463	-0.154712	0.150039	0.522043	-0.03996	0.110534	1.63429	0.397414	0.40682	-0.378572
Jilin	43415	53.7	-0.0539675	-0.0642454		Changchun	1046	1033	1431	1560	1713	305	0	242	2359	2056	2485	2006	3230	2456	1393	1843	2277	2639	3346	3618	3139	3094	3591	4230	2211	2857	3144	2389	4820		Changchun	-0.129151	-0.110177	0.0316231	0.0134237	-0.0130183	-0.0452956	0.00346717	-0.00959064	-0.141801	-0.0344821	-0.0352982	0.0328472
Heilongjiang	35711	56.9	-0.447467	0.177711		Harbin	1288	1275	1673	1802	1955	547	242	0	2601	2298	2727	2248	3472	2698	1635	2085	2519	2881	3588	3860	3381	3336	3833	4472	2453	3099	3386	2631	5062		Harbin	-1.07084	-0.913519	0.2622	0.111302	-0.10794	-0.375564	0.0287477	-0.0795199	-1.17573	-0.285905	-0.292672	0.27235
Shanghai	85373	89.3	2.08913	2.62752		Shanghai	1463	1326	1267	1498	2130	2054	2359	2601	0	303	201	615	1180	844	966	998	1235	1207	1810	2082	2516	2351	2053	2699	1509	2185	2401	2355	4077		Shanghai	4.99956	4.26503	-1.22416	-0.519645	0.503951	1.75343	-0.134217	0.371262	5.48924	1.33483	1.36643	-1.27155
Jiangsu	68347	63	1.21949	0.638941		Nanjing	1160	1023	964	1195	1827	1751	2056	2298	303	0	429	312	1174	838	663	695	1231	1201	1804	2076	2093	2048	2054	2693	1206	1882	2098	2052	3774		Nanjing	2.9184	2.48963	-0.714578	-0.303333	0.294172	1.02353	-0.0783467	0.216717	3.20424	0.779183	0.797624	-0.742241
Zhejiang	63374	63.2	0.965484	0.654064		Hangzhou	1589	1452	1393	1624	2256	2180	2485	2727	201	429	0	451	979	643	1092	1124	1202	1006	1609	1881	2315	2552	1852	2498	1635	2311	2527	2481	4065		Hangzhou	2.31053	1.97107	-0.565739	-0.240152	0.232899	0.810342	-0.0620279	0.171577	2.53683	0.616887	0.631488	-0.58764
Anhui	28792	46.5	-0.80087	-0.608648		Hefei	1074	973	914	1145	1777	1701	2006	2248	615	312	451	0	1196	478	613	645	1181	1226	1829	2210	2043	1998	2076	3098	1156	1832	2048	2002	3724		Hefei	-1.91658	-1.635	0.469282	0.199206	-0.19319	-0.67218	0.0514523	-0.142324	-2.10431	-0.511709	-0.52382	0.487448
Fujian	52763	59.6	0.423503	0.381862		Fuzhou	2334	2197	1915	2521	3303	2925	3230	3472	1180	1174	979	1196	0	622	1837	1649	1013	985	1588	1860	2301	2805	1838	2477	2389	3065	3281	3235	4957		Fuzhou	1.0135	0.864595	-0.248158	-0.105341	0.102159	0.355451	-0.0272081	0.0752612	1.11276	0.270593	0.276998	-0.257764
Jiangxi	28800	47.51	-0.800462	-0.53228		Nanchang	1449	1444	1293	1544	2674	2151	2456	2698	844	838	643	478	622	0	1137	927	391	419	1022	1294	1735	2239	1272	1911	1412	2088	2304	2258	4391		Nanchang	-1.91561	-1.63417	0.469042	0.199105	-0.193091	-0.671837	0.051426	-0.142251	-2.10323	-0.511448	-0.523553	0.487199
Shandong	51768	52.43	0.372681	-0.160272		Jinan	497	360	301	532	1164	1088	1393	1635	966	663	1092	613	1837	1137	0	666	1202	1564	2156	2428	2064	2019	2516	3119	1177	1853	2069	1840	3745		Jinan	0.891873	0.760841	-0.218378	-0.0926997	0.0898999	0.312795	-0.023943	0.0662296	0.979227	0.238121	0.243757	-0.226831
Henan	31499	42.43	-0.662604	-0.916387		Zhengzhou	689	831	412	577	1362	1538	1843	2085	998	695	1124	645	1649	927	666	0	536	898	1605	1877	1398	1353	1850	2489	511	1187	1403	1357	3079		Zhengzhou	-1.5857	-1.35273	0.388263	0.164814	-0.159837	-0.556131	0.0425693	-0.117752	-1.74101	-0.423365	-0.433385	0.403293
Hubei	38572	53.5	-0.301335	-0.0793677		Wuhan	1225	1367	948	1179	1898	1972	2277	2519	1235	1231	1202	1181	1013	391	1202	536	0	362	1069	1341	1233	1737	1314	1953	1047	1723	1939	1893	3615		Wuhan	-0.721132	-0.615185	0.176571	0.0749532	-0.0726894	-0.252914	0.0193594	-0.0535506	-0.791764	-0.192535	-0.197092	0.183407
Hunan	33480	46.65	-0.56142	-0.597306		Changsha	1587	1729	1310	1537	2256	2334	2639	2881	1207	1201	1006	1226	985	419	1564	898	362	0	707	979	1419	1923	956	1595	1405	2081	2297	2251	3973		Changsha	-1.34355	-1.14616	0.328972	0.139646	-0.135429	-0.471206	0.0360687	-0.0997707	-1.47514	-0.358714	-0.367204	0.341707
Guangdong	54095	67.4	0.491538	0.971632		Guangzhou	2294	2436	2017	2243	2962	3041	3346	3588	1810	1804	1609	1829	1588	1022	2156	1605	1069	707	0	1314	2023	2527	1560	2199	2111	2787	3003	2957	4679		Guangzhou	1.17631	1.00349	-0.288024	-0.122264	0.118571	0.412553	-0.031579	0.0873518	1.29153	0.314064	0.321497	-0.299173
Guangxi	27952	43.53	-0.843775	-0.833214		Nanning	2566	2708	2289	2515	3234	3313	3618	3860	2082	2076	1881	2210	1860	1294	2428	1877	1341	979	1314	0	1328	1832	865	1504	2383	3059	3275	3229	4951		Nanning	-2.01926	-1.7226	0.494422	0.209878	-0.20354	-0.70819	0.0542087	-0.149948	-2.21704	-0.539123	-0.551883	0.513562
Chongqing	38914	56.98	-0.283866	0.18376		Chongqing	2087	2230	1810	1997	2637	2834	3139	3381	2516	2093	2315	2043	2301	1735	2064	1398	1233	1419	2023	1328	0	504	463	1102	1346	1676	1892	1846	3530		Chongqing	-0.679328	-0.579523	0.166336	0.0706082	-0.0684756	-0.238252	0.0182371	-0.0504462	-0.745865	-0.181374	-0.185667	0.172775
Sichuan	29608	43.53	-0.759191	-0.833214		Chengdu	2042	2185	1765	1493	2133	2789	3094	3336	2351	2048	2552	1998	2805	2239	2019	1353	1737	1923	2527	1832	504	0	967	1100	842	1172	1388	1342	3026		Chengdu	-1.81684	-1.54991	0.444859	0.188839	-0.183136	-0.637198	0.0487746	-0.134917	-1.99479	-0.485079	-0.496559	0.46208
Guizhou	19710	36.41	-1.26475	-1.37157		Guiyang	2539	2681	2262	2460	3100	3286	3591	3833	2053	2054	1852	2076	1838	1272	2516	1850	1314	956	1560	865	463	967	0	639	1809	2139	2355	2309	3993		Guiyang	-3.02672	-2.58204	0.741101	0.314592	-0.30509	-1.06152	0.0812547	-0.224761	-3.32317	-0.808104	-0.827229	0.76979
Yunnan	22195	39.31	-1.13783	-1.15229		Kunming	3178	3320	2901	2593	3233	3925	4230	4472	2699	2693	2498	3098	2477	1911	3119	2489	1953	1595	2199	1504	1102	1100	639	0	1942	2272	2488	2442	4126		Kunming	-2.72297	-2.32291	0.666726	0.28302	-0.274472	-0.954991	0.0731002	-0.202205	-2.98967	-0.727005	-0.744211	0.692536
Shaanxi	38564	50.0207	-0.301743	-0.342445		Xian	1159	1301	923	651	1291	1906	2211	2453	1509	1206	1635	1156	2389	1412	1177	511	1047	1405	2111	2383	1346	842	1809	1942	0	676	892	846	2568		Xian	-0.72211	-0.616019	0.176811	0.0750549	-0.072788	-0.253257	0.0193856	-0.0536232	-0.792838	-0.192796	-0.197359	0.183655
Gansu	21978	38.75	-1.14891	-1.19464		Lanzhou	1811	1948	1599	1327	1144	2552	2857	3099	2185	1882	2311	1832	3065	2088	1853	1187	1723	2081	2787	3059	1676	1172	2139	2272	676	0	216	468	1892		Lanzhou	-2.74949	-2.34554	0.673221	0.285777	-0.277146	-0.964294	0.0738123	-0.204174	-3.01879	-0.734086	-0.751461	0.699282
Qinghai	33181	47.44	-0.576692	-0.537573		Xining	2092	2235	1815	1543	1360	2839	3144	3386	2401	2098	2527	2048	3281	2304	2069	1403	1939	2297	3003	3275	1892	1388	2355	2488	892	216	0	684	2108		Xining	-1.3801	-1.17734	0.337921	0.143445	-0.139113	-0.484025	0.0370498	-0.102485	-1.51527	-0.368472	-0.377193	0.351003
Ningxia	36394	50.67	-0.412581	-0.293348		Yinchuan	1343	1480	1547	1316	676	2084	2389	2631	2355	2052	2481	2002	3235	2258	1840	1357	1893	2251	2957	3229	1846	1342	2309	2442	846	468	684	0	2008		Yinchuan	-0.987359	-0.842298	0.241758	0.102624	-0.0995248	-0.346284	0.0265064	-0.0733203	-1.08407	-0.263615	-0.269854	0.251117
Xinjiang	33796	43.98	-0.54528	-0.799189		Urumchi	3768	3911	3491	3219	3036	4515	4820	5062	4077	3774	4065	3724	4957	4391	3745	3079	3615	3973	4679	4951	3530	3026	3993	4126	2568	1892	2108	2008	0		Urumchi	-1.30492	-1.11321	0.319515	0.135631	-0.131535	-0.45766	0.0350317	-0.0969024	-1.43273	-0.348402	-0.356648	0.331883
Average	44471.6	54.5497	4.59403e-17	-7.69499e-16
Stdevp	19578.2	13.2255	1	1			Beijing	Tianjin	Shijiazhuang	Taiyuan	Hohehot	Shenyang	Changchun	Harbin	Shanghai	Nanjing	Hangzhou	Hefei	Fuzhou	Nanchang	Jinan	Zhengzhou	Wuhan	Changsha	Guangzhou	Nanning	Chongqing	Chengdu	Guiyang	Kunming	Xian	Lanzhou	Xining	Yinchuan	Urumchi		yxT	Beijing	Tianjin	Shijiazhuang	Taiyuan	Hohehot	Shenyang	Changchun	Harbin	Shanghai	Nanjing	Hangzhou	Hefei
						Beijing	0	0.857373	0.732616	0.565187	0.472749	0.435044	0.308852	0.235343	0.193345	0.271732	0.16783	0.29929	0.0726861	0.19641	0.572214	0.46121	0.2526	0.168208	0.0760263	0.0560118	0.0959269	0.1009	0.0577365	0.0281669	0.272037	0.13079	0.0953897	0.221244	0.0145188		Beijing	5.2565	5.95299	-0.964134	-1.32546	2.37311	1.4885	-0.129151	-1.07084	4.99956	2.9184	2.31053	-1.91658
						Tianjin	0.857373	0	0.624608	0.481863	0.405323	0.441443	0.313395	0.238804	0.225509	0.316935	0.195749	0.335244	0.0847776	0.197516	0.667403	0.393215	0.215359	0.143409	0.0648179	0.0477541	0.0816928	0.0859281	0.0492245	0.0240143	0.231931	0.112136	0.0812353	0.189689	0.0123645		Tianjin	4.48422	5.07839	-0.822486	-1.13073	2.02446	1.26981	-0.110177	-0.913519	4.26503	2.48963	1.97107	-1.635
R=yTWx	R=xTWy					Shijiazhuang	0.732616	0.624608	0	0.771464	0.375939	0.28231	0.200421	0.152719	0.24096	0.33865	0.209161	0.358213	0.116371	0.234025	0.713131	0.629538	0.344791	0.229598	0.103774	0.0764545	0.130937	0.137726	0.0788086	0.0384471	0.35461	0.165956	0.130204	0.175937	0.0198178		Shijiazhuang	-1.28707	-1.45761	0.236071	0.324543	-0.581063	-0.364463	0.0316231	0.2622	-1.22416	-0.714578	-0.565739	0.469282
0.100094	0.100094					Taiyuan	0.565187	0.481863	0.771464	0	0.487306	0.24423	0.173387	0.132119	0.185892	0.261256	0.16136	0.276349	0.0589157	0.176531	0.550155	0.523038	0.265994	0.177925	0.0805086	0.0593141	0.106131	0.186939	0.0630939	0.0543386	0.481322	0.225256	0.17673	0.228056	0.0268992		Taiyuan	-0.546351	-0.618743	0.10021	0.137766	-0.246657	-0.154712	0.0134237	0.111302	-0.519645	-0.303333	-0.240152	0.199206
R0=xTy/n	R0=xTy/n	correl	pearson			Hohehot	0.472749	0.405323	0.375939	0.487306	0	0.205666	0.14601	0.111258	0.0914039	0.128461	0.0793415	0.135882	0.0244773	0.0496131	0.270514	0.216572	0.118614	0.0793415	0.035901	0.0264498	0.0517184	0.0910964	0.030746	0.0264795	0.234551	0.276659	0.217059	0.467994	0.0330376		Hohehot	0.52985	0.600055	-0.0971838	-0.133605	0.239207	0.150039	-0.0130183	-0.10794	0.503951	0.294172	0.232899	-0.19319
0.945701	0.945701	0.945701	0.945701			Shenyang	0.435044	0.441443	0.28231	0.24423	0.205666	0	0.709934	0.540963	0.0995493	0.139909	0.086412	0.147991	0.0374245	0.0892731	0.29462	0.177725	0.109154	0.0726861	0.0328526	0.0242039	0.0414521	0.0436011	0.0249492	0.0121715	0.117553	0.0568995	0.0412199	0.0962507	0.0062739		Shenyang	1.84355	2.08782	-0.338139	-0.464862	0.832291	0.522043	-0.0452956	-0.375564	1.75343	1.02353	0.810342	-0.67218
						Changchun	0.308852	0.313395	0.200421	0.173387	0.14601	0.709934	0	0.761991	0.0706734	0.0993259	0.0613468	0.105064	0.0265689	0.063378	0.209161	0.126173	0.0774919	0.0516023	0.0233232	0.0171832	0.0294282	0.0309539	0.0177123	0.00864099	0.0834549	0.0403949	0.0292634	0.0683316	0.00445405		Changchun	-0.141115	-0.159813	0.025883	0.035583	-0.063708	-0.03996	0.00346717	0.0287477	-0.134217	-0.0783467	-0.0620279	0.0514523
						Harbin	0.235343	0.238804	0.152719	0.132119	0.111258	0.540963	0.761991	0	0.0538525	0.0756855	0.0467457	0.0800577	0.0202453	0.0482935	0.159379	0.0961426	0.0590482	0.0393205	0.0177721	0.0130934	0.0224241	0.0235866	0.0134966	0.00658436	0.0635919	0.0307806	0.0222985	0.0520681	0.00339395		Harbin	0.390342	0.442063	-0.0715957	-0.0984273	0.176225	0.110534	-0.00959064	-0.0795199	0.371262	0.216717	0.171577	-0.142324
						Shanghai	0.193345	0.225509	0.24096	0.185892	0.0914039	0.0995493	0.0706734	0.0538525	0	0.711531	0.797903	0.501184	0.265695	0.387515	0.33789	0.325961	0.249778	0.257759	0.130937	0.0964672	0.0592475	0.0713113	0.0996612	0.0482393	0.183609	0.0859281	0.0674168	0.0709917	0.0102612		Shanghai	5.77135	6.53605	-1.05857	-1.45528	2.60554	1.63429	-0.141801	-1.17573	5.48924	3.20424	2.53683	-2.10431
						Nanjing	0.271732	0.316935	0.33865	0.261256	0.128461	0.139909	0.0993259	0.0756855	0.711531	0	0.617632	0.704374	0.267492	0.390135	0.474878	0.458112	0.250903	0.259502	0.131823	0.0971195	0.0952826	0.100222	0.0995493	0.0485655	0.258048	0.120765	0.094749	0.0997732	0.0144213		Nanjing	1.40343	1.58939	-0.257414	-0.353884	0.633597	0.397414	-0.0344821	-0.285905	1.33483	0.779183	0.616887	-0.511709
						Hangzhou	0.16783	0.195749	0.209161	0.16136	0.0793415	0.086412	0.0613468	0.0467457	0.797903	0.617632	0	0.602556	0.332992	0.485666	0.2933	0.282945	0.25921	0.323045	0.164102	0.120901	0.074254	0.0568995	0.124904	0.0604575	0.159379	0.0745883	0.05852	0.0616231	0.0104005		Hangzhou	1.43665	1.62701	-0.263507	-0.36226	0.648592	0.40682	-0.0352982	-0.292672	1.36643	0.797624	0.631488	-0.52382
						Hefei	0.29929	0.335244	0.358213	0.276349	0.135882	0.147991	0.105064	0.0800577	0.501184	0.704374	0.602556	0	0.260963	0.584557	0.502311	0.484577	0.265397	0.252316	0.128173	0.0835487	0.100787	0.106012	0.0971195	0.0308152	0.272955	0.127741	0.100222	0.105537	0.0152544		Hefei	-1.33689	-1.51403	0.24521	0.337106	-0.603557	-0.378572	0.0328472	0.27235	-1.27155	-0.742241	-0.58764	0.487448
						Fuzhou	0.0726861	0.0847776	0.116371	0.0589157	0.0244773	0.0374245	0.0265689	0.0202453	0.265695	0.267492	0.332992	0.260963	0	0.497258	0.127026	0.156892	0.320515	0.330756	0.168019	0.123787	0.0754309	0.0428246	0.126883	0.0619006	0.0683316	0.0319788	0.0250897	0.0264201	0.00381879		Fuzhou	0.838759	0.949896	-0.153843	-0.211498	0.378668	0.237514	-0.0206082	-0.170871	0.797761	0.465677	0.368682	-0.305822
						Nanchang	0.19641	0.197516	0.234025	0.176531	0.0496131	0.0892731	0.063378	0.0482935	0.387515	0.390135	0.485666	0.584557	0.497258	0	0.278843	0.353021	0.644564	0.624608	0.317291	0.233762	0.142446	0.0808711	0.23961	0.116895	0.204744	0.0958192	0.0751771	0.0791635	0.00721151		Nanchang	-1.16915	-1.32407	0.214443	0.294809	-0.527828	-0.331073	0.0287259	0.238178	-1.112	-0.649111	-0.513908	0.426288
						Jinan	0.572214	0.667403	0.713131	0.550155	0.270514	0.29462	0.209161	0.159379	0.33789	0.474878	0.2933	0.502311	0.127026	0.278843	0	0.47328	0.25921	0.17261	0.0887731	0.0654029	0.0984374	0.103541	0.0592475	0.0300968	0.266592	0.124764	0.0978861	0.126599	0.0148988		Jinan	-0.352037	-0.398682	0.0645698	0.0887684	-0.158931	-0.0996874	0.00864948	0.0717164	-0.334829	-0.19545	-0.15474	0.128357
						Zhengzhou	0.46121	0.393215	0.629538	0.523038	0.216572	0.177725	0.126173	0.0961426	0.325961	0.458112	0.282945	0.484577	0.156892	0.353021	0.47328	0	0.547689	0.364709	0.164841	0.121445	0.20799	0.218773	0.125185	0.0610718	0.563286	0.263615	0.206825	0.217792	0.0314799		Zhengzhou	-2.01284	-2.27954	0.36919	0.507551	-0.908721	-0.569982	0.0494551	0.410053	-1.91445	-1.11753	-0.884756	0.733907
						Wuhan	0.2526	0.215359	0.344791	0.265994	0.118614	0.109154	0.0774919	0.0590482	0.249778	0.250903	0.25921	0.265397	0.320515	0.644564	0.25921	0.547689	0	0.665906	0.300975	0.221741	0.25034	0.142126	0.228569	0.111508	0.308505	0.144379	0.113276	0.119282	0.0172412		Wuhan	-0.174331	-0.19743	0.0319754	0.0439587	-0.0787038	-0.0493659	0.00428328	0.0355144	-0.16581	-0.0967882	-0.0766282	0.0635633
						Changsha	0.168208	0.143409	0.229598	0.177925	0.0793415	0.0726861	0.0516023	0.0393205	0.257759	0.259502	0.323045	0.252316	0.330756	0.624608	0.17261	0.364709	0.665906	0	0.451979	0.332992	0.203141	0.11533	0.341707	0.166703	0.206361	0.0965756	0.0757705	0.0797884	0.0115327		Changsha	-1.31198	-1.48582	0.240641	0.330824	-0.59231	-0.371518	0.0322351	0.267275	-1.24785	-0.72841	-0.576689	0.478365
						Guangzhou	0.0760263	0.0648179	0.103774	0.0805086	0.035901	0.0328526	0.0233232	0.0177721	0.130937	0.131823	0.164102	0.128173	0.168019	0.317291	0.0887731	0.164841	0.300975	0.451979	0	0.228569	0.103077	0.05852	0.173387	0.0845874	0.0933755	0.0436992	0.0342852	0.0361032	0.00521839		Guangzhou	2.13419	2.41697	-0.391447	-0.538149	0.963504	0.604344	-0.0524366	-0.434773	2.02987	1.1849	0.938094	-0.778151
						Nanning	0.0560118	0.0477541	0.0764545	0.0593141	0.0264498	0.0242039	0.0171832	0.0130934	0.0964672	0.0971195	0.120901	0.0835487	0.123787	0.233762	0.0654029	0.121445	0.221741	0.332992	0.228569	0	0.225003	0.127741	0.378481	0.184643	0.0687937	0.032195	0.0252593	0.0265988	0.00384461		Nanning	-1.83015	-2.07265	0.335682	0.461485	-0.826244	-0.51825	0.0449665	0.372836	-1.74069	-1.0161	-0.804454	0.667296
						Chongqing	0.0959269	0.0816928	0.130937	0.106131	0.0517184	0.0414521	0.0294282	0.0224241	0.0592475	0.0952826	0.074254	0.100787	0.0754309	0.142446	0.0984374	0.20799	0.25034	0.203141	0.103077	0.225003	0	0.567732	0.594489	0.290024	0.2205	0.152206	0.119416	0.125748	0.0189684		Chongqing	0.403629	0.45711	-0.0740326	-0.101778	0.182223	0.114297	-0.00991708	-0.0822266	0.383899	0.224094	0.177417	-0.147168
						Chengdu	0.1009	0.0859281	0.137726	0.186939	0.0910964	0.0436011	0.0309539	0.0235866	0.0713113	0.100222	0.0568995	0.106012	0.0428246	0.0808711	0.103541	0.218773	0.142126	0.11533	0.05852	0.127741	0.567732	0	0.337511	0.290676	0.388386	0.268094	0.210339	0.221492	0.0334108		Chengdu	-1.83015	-2.07265	0.335682	0.461485	-0.826244	-0.51825	0.0449665	0.372836	-1.74069	-1.0161	-0.804454	0.667296
						Guiyang	0.0577365	0.0492245	0.0788086	0.0630939	0.030746	0.0249492	0.0177123	0.0134966	0.0996612	0.0995493	0.124904	0.0971195	0.126883	0.23961	0.0592475	0.125185	0.228569	0.341707	0.173387	0.378481	0.594489	0.337511	0	0.487853	0.131085	0.0904845	0.0709917	0.0747561	0.0112765		Guiyang	-3.01264	-3.41182	0.552572	0.759657	-1.36009	-0.8531	0.0740201	0.613731	-2.86539	-1.67261	-1.32423	1.09845
						Kunming	0.0281669	0.0240143	0.0384471	0.0543386	0.0264795	0.0121715	0.00864099	0.00658436	0.0482393	0.0485655	0.0604575	0.0308152	0.0619006	0.116895	0.0300968	0.0610718	0.111508	0.166703	0.0845874	0.184643	0.290024	0.290676	0.487853	0	0.112895	0.0779284	0.0611404	0.0643825	0.00971171		Kunming	-2.53101	-2.86637	0.464232	0.638211	-1.14266	-0.716714	0.0621865	0.515613	-2.4073	-1.40521	-1.11252	0.922838
						Xian	0.272037	0.231931	0.35461	0.481322	0.234551	0.117553	0.0834549	0.0635919	0.183609	0.258048	0.159379	0.272955	0.0683316	0.204744	0.266592	0.563286	0.308505	0.206361	0.0933755	0.0687937	0.2205	0.388386	0.131085	0.112895	0	0.467994	0.367175	0.386645	0.0558861		Xian	-0.752178	-0.851843	0.137963	0.189667	-0.33958	-0.212997	0.0184809	0.153233	-0.715412	-0.417608	-0.330625	0.274254
						Lanzhou	0.13079	0.112136	0.165956	0.225256	0.276659	0.0568995	0.0403949	0.0307806	0.0859281	0.120765	0.0745883	0.127741	0.0319788	0.0958192	0.124764	0.263615	0.144379	0.0965756	0.0436992	0.032195	0.152206	0.268094	0.0904845	0.0779284	0.467994	0	0.784572	0.59116	0.119416		Lanzhou	-2.62402	-2.9717	0.481291	0.661662	-1.18464	-0.743051	0.0644716	0.53456	-2.49575	-1.45685	-1.1534	0.956749
						Xining	0.0953897	0.0812353	0.130204	0.17673	0.217059	0.0412199	0.0292634	0.0222985	0.0674168	0.094749	0.05852	0.100222	0.0250897	0.0751771	0.0978861	0.206825	0.113276	0.0757705	0.0342852	0.0252593	0.119416	0.210339	0.0709917	0.0611404	0.367175	0.784572	0	0.463808	0.0936907		Xining	-1.18078	-1.33723	0.216576	0.297741	-0.533076	-0.334365	0.0290115	0.240546	-1.12306	-0.655566	-0.519018	0.430526
						Yinchuan	0.221244	0.189689	0.175937	0.228056	0.467994	0.0962507	0.0683316	0.0520681	0.0709917	0.0997732	0.0616231	0.105537	0.0264201	0.0791635	0.126599	0.217792	0.119282	0.0797884	0.0361032	0.0265988	0.125748	0.221492	0.0747561	0.0643825	0.386645	0.59116	0.463808	0	0.104828		Yinchuan	-0.644338	-0.729714	0.118183	0.162474	-0.290894	-0.182459	0.0158313	0.131264	-0.612843	-0.357735	-0.283223	0.234934
						Urumchi	0.0145188	0.0123645	0.0198178	0.0268992	0.0330376	0.0062739	0.00445405	0.00339395	0.0102612	0.0144213	0.0104005	0.0152544	0.00381879	0.00721151	0.0148988	0.0314799	0.0172412	0.0115327	0.00521839	0.00384461	0.0189684	0.0334108	0.0112765	0.00971171	0.0558861	0.119416	0.0936907	0.104828	0		Urumchi	-1.75542	-1.98801	0.321974	0.442639	-0.792504	-0.497087	0.0431303	0.35761	-1.66961	-0.974604	-0.771604	0.640047
																																			154.042
							Beijing	Tianjin	Shijiazhuang	Taiyuan	Hohehot	Shenyang	Changchun	Harbin	Shanghai	Nanjing	Hangzhou	Hefei	Fuzhou	Nanchang	Jinan	Zhengzhou	Wuhan	Changsha	Guangzhou	Nanning	Chongqing	Chengdu	Guiyang	Kunming	Xian	Lanzhou	Xining	Yinchuan	Urumchi
						Beijing	0	0.00556585	0.00475596	0.00366905	0.00306897	0.00282419	0.00200499	0.00152778	0.00125515	0.00176401	0.00108951	0.00194291	0.000471859	0.00127504	0.00371467	0.00299406	0.00163981	0.00109196	0.000493543	0.000363614	0.000622733	0.000655018	0.00037481	0.000182853	0.00176599	0.000849058	0.000619245	0.00143626	9.42525e-05
						Tianjin	0.00556585	0	0.00405479	0.00312813	0.00263125	0.00286573	0.00203448	0.00155026	0.00146395	0.00205746	0.00127075	0.00217632	0.000550355	0.00128222	0.00433261	0.00255265	0.00139806	0.000930974	0.000420781	0.000310007	0.000530328	0.000557823	0.000319553	0.000155895	0.00150564	0.00072796	0.000527358	0.00123141	8.02668e-05
						Shijiazhuang	0.00475596	0.00405479	0	0.00500815	0.0024405	0.00183268	0.00130108	0.000991414	0.00156425	0.00219843	0.00135782	0.00232543	0.000755449	0.00151923	0.00462946	0.0040868	0.0022383	0.00149049	0.000673672	0.000496323	0.000850012	0.00089408	0.000511605	0.000249588	0.00230204	0.00107734	0.000845252	0.00114214	0.000128652
						Taiyuan	0.00366905	0.00312813	0.00500815	0	0.00316346	0.00158548	0.00112558	0.000857685	0.00120676	0.00169601	0.00104751	0.00179398	0.000382465	0.00114599	0.00357146	0.00339543	0.00172677	0.00115504	0.000522641	0.000385052	0.000688977	0.00121356	0.000409589	0.000352752	0.00312462	0.0014623	0.00114728	0.00148048	0.000174623
						Hohehot	0.00306897	0.00263125	0.0024405	0.00316346	0	0.00133513	0.000947857	0.000722258	0.00059337	0.000833935	0.000515065	0.00088211	0.0001589	0.000322075	0.0017561	0.00140593	0.000770013	0.000515065	0.00023306	0.000171705	0.000335742	0.000591374	0.000199595	0.000171898	0.00152264	0.001796	0.00140909	0.0030381	0.000214472
						Shenyang	0.00282419	0.00286573	0.00183268	0.00158548	0.00133513	0	0.00460871	0.0035118	0.000646248	0.000908251	0.000560965	0.000960719	0.00024295	0.000579538	0.0019126	0.00115374	0.000708598	0.000471859	0.000213271	0.000157125	0.000269096	0.000283047	0.000161964	7.90145e-05	0.000763124	0.000369377	0.000267589	0.000624835	4.07285e-05
						Changchun	0.00200499	0.00203448	0.00130108	0.00112558	0.000947857	0.00460871	0	0.00494665	0.000458794	0.000644798	0.000398248	0.000682047	0.000172478	0.000411434	0.00135782	0.000819082	0.000503058	0.000334989	0.000151408	0.000111549	0.000191041	0.000200945	0.000114983	5.60951e-05	0.000541768	0.000262233	0.000189971	0.000443591	2.89146e-05
						Harbin	0.00152778	0.00155026	0.000991414	0.000857685	0.000722258	0.0035118	0.00494665	0	0.000349597	0.000491331	0.000303461	0.000519714	0.000131427	0.000313509	0.00103465	0.000624133	0.000383326	0.000255259	0.000115372	8.49991e-05	0.000145571	0.000153118	8.76164e-05	4.2744e-05	0.000412822	0.00019982	0.000144756	0.000338013	2.20327e-05
						Shanghai	0.00125515	0.00146395	0.00156425	0.00120676	0.00059337	0.000646248	0.000458794	0.000349597	0	0.00461907	0.00517978	0.00325355	0.00172483	0.00251565	0.0021935	0.00211605	0.0016215	0.0016733	0.000850012	0.00062624	0.000384619	0.000462935	0.000646975	0.000313157	0.00119194	0.000557823	0.000437652	0.00046086	6.66131e-05
						Nanjing	0.00176401	0.00205746	0.00219843	0.00169601	0.000833935	0.000908251	0.000644798	0.000491331	0.00461907	0	0.00400951	0.00457261	0.00173649	0.00253266	0.00308278	0.00297395	0.0016288	0.00168462	0.00085576	0.000630475	0.00061855	0.000650618	0.000646248	0.000315274	0.00167518	0.000783976	0.000615086	0.000647702	9.36195e-05
						Hangzhou	0.00108951	0.00127075	0.00135782	0.00104751	0.000515065	0.000560965	0.000398248	0.000303461	0.00517978	0.00400951	0	0.00391164	0.0021617	0.00315282	0.00190403	0.0018368	0.00168273	0.00209713	0.00106531	0.000784857	0.000482038	0.000369377	0.000810844	0.000392475	0.00103465	0.000484208	0.000379897	0.000400041	6.7517e-05
						Hefei	0.00194291	0.00217632	0.00232543	0.00179398	0.00088211	0.000960719	0.000682047	0.000519714	0.00325355	0.00457261	0.00391164	0	0.00169411	0.00379479	0.00326087	0.00314575	0.00172289	0.00163797	0.000832064	0.000542377	0.000654283	0.000688203	0.000630475	0.000200044	0.00177196	0.000829265	0.000650618	0.000685118	9.90277e-05
						Fuzhou	0.000471859	0.000550355	0.000755449	0.000382465	0.0001589	0.00024295	0.000172478	0.000131427	0.00172483	0.00173649	0.0021617	0.00169411	0	0.00322807	0.000824621	0.0010185	0.0020807	0.00214718	0.00109073	0.00080359	0.000489678	0.000278006	0.000823695	0.000401842	0.000443591	0.000207598	0.000162876	0.000171513	2.47906e-05
						Nanchang	0.00127504	0.00128222	0.00151923	0.00114599	0.000322075	0.000579538	0.000411434	0.000313509	0.00251565	0.00253266	0.00315282	0.00379479	0.00322807	0	0.00181018	0.00229172	0.00418435	0.00405479	0.00205977	0.00151752	0.000924721	0.000524994	0.00155549	0.000758851	0.00132915	0.000622034	0.00048803	0.000513909	4.68153e-05
						Jinan	0.00371467	0.00433261	0.00462946	0.00357146	0.0017561	0.0019126	0.00135782	0.00103465	0.0021935	0.00308278	0.00190403	0.00326087	0.000824621	0.00181018	0	0.00307241	0.00168273	0.00112054	0.000576292	0.000424579	0.00063903	0.00067216	0.000384619	0.000195381	0.00173065	0.000809933	0.000635451	0.000821847	9.67192e-05
						Zhengzhou	0.00299406	0.00255265	0.0040868	0.00339543	0.00140593	0.00115374	0.000819082	0.000624133	0.00211605	0.00297395	0.0018368	0.00314575	0.0010185	0.00229172	0.00307241	0	0.00355545	0.0023676	0.0010701	0.000788391	0.00135021	0.00142022	0.000812667	0.000396462	0.00365671	0.00171132	0.00134265	0.00141385	0.000204359
						Wuhan	0.00163981	0.00139806	0.0022383	0.00172677	0.000770013	0.000708598	0.000503058	0.000383326	0.0016215	0.0016288	0.00168273	0.00172289	0.0020807	0.00418435	0.00168273	0.00355545	0	0.00432289	0.00195386	0.00143949	0.00162514	0.000922646	0.00148381	0.000723883	0.00200274	0.00093727	0.000735356	0.000774349	0.000111925
						Changsha	0.00109196	0.000930974	0.00149049	0.00115504	0.000515065	0.000471859	0.000334989	0.000255259	0.0016733	0.00168462	0.00209713	0.00163797	0.00214718	0.00405479	0.00112054	0.0023676	0.00432289	0	0.00293413	0.0021617	0.00131874	0.000748691	0.00221827	0.00108219	0.00133964	0.000626944	0.000491883	0.000517966	7.48673e-05
						Guangzhou	0.000493543	0.000420781	0.000673672	0.000522641	0.00023306	0.000213271	0.000151408	0.000115372	0.000850012	0.00085576	0.00106531	0.000832064	0.00109073	0.00205977	0.000576292	0.0010701	0.00195386	0.00293413	0	0.00148381	0.000669147	0.000379897	0.00112558	0.00054912	0.00060617	0.000283684	0.000222571	0.000234373	3.38765e-05
						Nanning	0.000363614	0.000310007	0.000496323	0.000385052	0.000171705	0.000157125	0.000111549	8.49991e-05	0.00062624	0.000630475	0.000784857	0.000542377	0.00080359	0.00151752	0.000424579	0.000788391	0.00143949	0.0021617	0.00148381	0	0.00146066	0.000829265	0.002457	0.00119866	0.000446591	0.000209002	0.000163977	0.000172672	2.49582e-05
						Chongqing	0.000622733	0.000530328	0.000850012	0.000688977	0.000335742	0.000269096	0.000191041	0.000145571	0.000384619	0.00061855	0.000482038	0.000654283	0.000489678	0.000924721	0.00063903	0.00135021	0.00162514	0.00131874	0.000669147	0.00146066	0	0.00368557	0.00385927	0.00188276	0.00143143	0.000988079	0.000775219	0.000816327	0.000123138
						Chengdu	0.000655018	0.000557823	0.00089408	0.00121356	0.000591374	0.000283047	0.000200945	0.000153118	0.000462935	0.000650618	0.000369377	0.000688203	0.000278006	0.000524994	0.00067216	0.00142022	0.000922646	0.000748691	0.000379897	0.000829265	0.00368557	0	0.00219103	0.00188699	0.0025213	0.0017404	0.00136547	0.00143787	0.000216894
						Guiyang	0.00037481	0.000319553	0.000511605	0.000409589	0.000199595	0.000161964	0.000114983	8.76164e-05	0.000646975	0.000646248	0.000810844	0.000630475	0.000823695	0.00155549	0.000384619	0.000812667	0.00148381	0.00221827	0.00112558	0.002457	0.00385927	0.00219103	0	0.00316702	0.000850967	0.000587402	0.00046086	0.000485297	7.32042e-05
						Kunming	0.000182853	0.000155895	0.000249588	0.000352752	0.000171898	7.90145e-05	5.60951e-05	4.2744e-05	0.000313157	0.000315274	0.000392475	0.000200044	0.000401842	0.000758851	0.000195381	0.000396462	0.000723883	0.00108219	0.00054912	0.00119866	0.00188276	0.00188699	0.00316702	0	0.000732882	0.000505891	0.000396908	0.000417955	6.30459e-05
						Xian	0.00176599	0.00150564	0.00230204	0.00312462	0.00152264	0.000763124	0.000541768	0.000412822	0.00119194	0.00167518	0.00103465	0.00177196	0.000443591	0.00132915	0.00173065	0.00365671	0.00200274	0.00133964	0.00060617	0.000446591	0.00143143	0.0025213	0.000850967	0.000732882	0	0.0030381	0.00238361	0.00251	0.000362798
						Lanzhou	0.000849058	0.00072796	0.00107734	0.0014623	0.001796	0.000369377	0.000262233	0.00019982	0.000557823	0.000783976	0.000484208	0.000829265	0.000207598	0.000622034	0.000809933	0.00171132	0.00093727	0.000626944	0.000283684	0.000209002	0.000988079	0.0017404	0.000587402	0.000505891	0.0030381	0	0.00509324	0.00383766	0.000775219
						Xining	0.000619245	0.000527358	0.000845252	0.00114728	0.00140909	0.000267589	0.000189971	0.000144756	0.000437652	0.000615086	0.000379897	0.000650618	0.000162876	0.00048803	0.000635451	0.00134265	0.000735356	0.000491883	0.000222571	0.000163977	0.000775219	0.00136547	0.00046086	0.000396908	0.00238361	0.00509324	0	0.00301092	0.000608216
						Yinchuan	0.00143626	0.00123141	0.00114214	0.00148048	0.0030381	0.000624835	0.000443591	0.000338013	0.00046086	0.000647702	0.000400041	0.000685118	0.000171513	0.000513909	0.000821847	0.00141385	0.000774349	0.000517966	0.000234373	0.000172672	0.000816327	0.00143787	0.000485297	0.000417955	0.00251	0.00383766	0.00301092	0	0.000680517
						Urumchi	9.42525e-05	8.02668e-05	0.000128652	0.000174623	0.000214472	4.07285e-05	2.89146e-05	2.20327e-05	6.66131e-05	9.36195e-05	6.7517e-05	9.90277e-05	2.47906e-05	4.68153e-05	9.67192e-05	0.000204359	0.000111925	7.48673e-05	3.38765e-05	2.49582e-05	0.000123138	0.000216894	7.32042e-05	6.30459e-05	0.000362798	0.000775219	0.000608216	0.000680517	0
																																			1
[truncated: 67 more columns]

## Sheet: Table
Parameter and statistic	2000	2005	2006	2007	2008	2009	2010	2011	2012	2013		Region	City	Original variable 2012		Standardized variable 2012		LSCI-2012			Region	City	Original variable 2013		Standardized variable 2013		LSCI-2013
R0	0.914204	0.945063	0.944725	0.947035	0.952252	0.951217	0.957722	0.952015	0.945701	0.942828				X-GRP(yuan)	Y-Level of urbanization(%)	x	y	xyTW	yxTW				X-GRP(yuan)	Y-Level of urbanization(%)	x	y	xyTW	yxTW
Rc	0.0995115	0.138238	0.140947	0.141475	0.152116	0.155018	0.156617	0.157508	0.156644	0.155613		Beijing	Beijing	87475	86.2	2.1965	2.39313	0.0383581	0.0592836		Beijing	Beijing	93213	86.3	2.18375	2.37715	0.0386176	0.0578891
Rp	0.814693	0.806825	0.803778	0.80556	0.800136	0.796199	0.801105	0.794508	0.789057	0.787215		Tianjin	Tianjin	93173	81.55	2.48753	2.04153	0.0589298	0.0484664		Tianjin	Tianjin	99607	82.01	2.49377	2.04529	0.0590419	0.0477077
R2(x-y)	0.170447	0.294049	0.303089	0.301456	0.343086	0.349938	0.375046	0.375609	0.370979	0.362305		Hebei	Shijiazhuang	36584	46.8	-0.402876	-0.585965	-0.00605383	-0.00988496		Hebei	Shijiazhuang	38716	48.12	-0.458604	-0.576304	-0.00698007	-0.00944757
R2(y-x)	0.153989	0.245038	0.254364	0.257635	0.28457	0.297504	0.305613	0.313269	0.313852	0.318946		Shanxi	Taiyuan	33628	51.26	-0.553861	-0.248737	-0.00213534	-0.00203613		Shanxi	Taiyuan	34813	52.56	-0.647846	-0.232843	-0.0025839	-0.00184259
R2(x-y)+R2(y-x)	0.324436	0.539086	0.557453	0.559091	0.627656	0.647443	0.680659	0.688879	0.684831	0.681251		Inner Mongolia	Hohehot	63886	57.74	0.991635	0.241225	0.00408544	0.000900539		Inner Mongolia	Hohehot	67498	58.71	0.936929	0.242896	0.0039232	0.000856877
F(x-y)	5.75313	11.6628	12.1773	12.0834	14.6235	15.0728	16.8033	16.8437	16.5136	15.9081		Liaoning	Shenyang	56649	65.65	0.621989	0.839312	0.00395072	0.00532869		Liaoning	Shenyang	61685.9	66.45	0.655122	0.841632	0.004017	0.00511251
δ(x-y)	0.0414879	0.0404786	0.0403906	0.0406992	0.0397785	0.0399286	0.0382069	0.038378	0.0385473	0.0390155		Jilin	Changchun	43415	53.7	-0.0539675	-0.0642454	-0.00050546	-0.000349534		Jilin	Changchun	47191	54.2	-0.0476823	-0.10598	-0.000439952	-0.000538764
P(x-y)	0.0233646	0.00196455	0.00161968	0.00167739	0.000672121	0.000575504	0.000321902	0.000317661	0.000354154	0.000433363		Heilongjiang	Harbin	35711	56.9	-0.447467	0.177711	-0.00216596	0.00095287		Heilongjiang	Harbin	37509.3	57.4	-0.517113	0.14156	-0.00240416	0.000770552
F(y-x)	5.09648	9.08794	9.55183	9.71727	11.1373	11.8579	12.3233	12.7729	12.8075	13.1127		Shanghai	Shanghai	85373	89.3	2.08913	2.62752	0.0098701	0.026417		Shanghai	Shanghai	90092	89.6	2.03243	2.63242	0.00998773	0.0277037
δ(y-x)	0.0440797	0.0458558	0.045605	0.0453845	0.0455811	0.0450171	0.0446144	0.0440714	0.0437705	0.0429734		Jiangsu	Nanjing	68347	63	1.21949	0.638941	0.013377	0.00592802		Jiangsu	Nanjing	74607	64.11	1.28162	0.660619	0.0142702	0.00595452
P(y-x)	0.0319619	0.00541767	0.00448393	0.00419442	0.00240022	0.00182523	0.00153415	0.00130006	0.0012837	0.00114876		Zhejiang	Hangzhou	63374	63.2	0.965484	0.654064	0.0176037	0.0100595		Zhejiang	Hangzhou	68462	64	0.98367	0.652109	0.0181616	0.00991348
												Anhui	Hefei	28792	46.5	-0.80087	-0.608648	-0.00776735	-0.00796322		Anhui	Hefei	31684	47.86	-0.799559	-0.596417	-0.00793569	-0.00791648
												Fujian	Fuzhou	52763	59.6	0.423503	0.381862	0.000319016	0.00011095		Fujian	Fuzhou	57856	60.77	0.469424	0.402249	0.000388151	0.000140514
												Jiangxi	Nanchang	28800	47.51	-0.800462	-0.53228	-0.00183838	-0.00117986		Jiangxi	Nanchang	31771	48.87	-0.795341	-0.518287	-0.00194067	-0.00127911
												Shandong	Jinan	51768	52.43	0.372681	-0.160272	0.00451011	-0.00217313		Shandong	Jinan	56322.6	53.75	0.395074	-0.14079	0.00483432	-0.00184784
												Henan	Zhengzhou	31499	42.43	-0.662604	-0.916387	-0.00271629	-0.00416871		Henan	Zhengzhou	34174	43.8	-0.678828	-0.910482	-0.00291971	-0.00405455
												Hubei	Wuhan	38572	53.5	-0.301335	-0.0793677	0.000928307	0.00024547		Hubei	Wuhan	42612.7	54.51	-0.269667	-0.0819992	0.00078106	0.000253422
												Hunan	Changsha	33480	46.65	-0.56142	-0.597306	8.90111e-05	0.00114868		Hunan	Changsha	36763	47.96	-0.553297	-0.588681	4.06562e-05	0.00101498
												Guangdong	Guangzhou	54095	67.4	0.491538	0.971632	-0.00110359	-0.00204317		Guangdong	Guangzhou	58540	67.76	0.502589	0.942968	-0.00107836	-0.00191326
												Guangxi	Nanning	27952	43.53	-0.843775	-0.833214	0.00131205	0.00171232		Guangxi	Nanning	30588	44.81	-0.8527	-0.832352	0.00127965	0.00159989
												Chongqing	Chongqing	38914	56.98	-0.283866	0.18376	0.00245102	-0.0014342		Chongqing	Chongqing	42795	58.34	-0.260828	0.214274	0.0022431	-0.00164476
												Sichuan	Chengdu	29608	43.53	-0.759191	-0.833214	0.00270906	0.00367586		Sichuan	Chengdu	32454	44.9	-0.762225	-0.82539	0.00262997	0.0035555
												Guizhou	Guiyang	19710	36.41	-1.26475	-1.37157	0.00403794	0.00656746		Guizhou	Guiyang	22921.7	37.83	-1.22441	-1.3723	0.00376617	0.00640631
												Yunnan	Kunming	22195	39.31	-1.13783	-1.15229	0.00430319	0.00469284		Yunnan	Kunming	25083	40.48	-1.11962	-1.1673	0.00414991	0.00462356
												Shaanxi	Xian	38564	50.0207	-0.301743	-0.342445	0.00112004	0.00104488		Shaanxi	Xian	42692	51.3107	-0.265822	-0.329486	0.000955829	0.00108508
												Gansu	Lanzhou	21978	38.75	-1.14891	-1.19464	0.00576067	0.00567165		Gansu	Lanzhou	24296	40.13	-1.15778	-1.19438	0.00574503	0.00564393
												Qinghai	Xining	33181	47.44	-0.576692	-0.537573	0.00541272	0.00460326		Qinghai	Xining	36510	48.51	-0.565564	-0.546135	0.00526017	0.00473713
												Ningxia	Yinchuan	36394	50.67	-0.412581	-0.293348	0.00135308	0.000463231		Ningxia	Yinchuan	39420	52.01	-0.424469	-0.275389	0.00138574	0.000464777
												Xinjiang	Urumchi	33796	43.98	-0.54528	-0.799189	0.000449573	0.000604056		Xinjiang	Urumchi	37181	44.47	-0.53303	-0.858654	0.000416766	0.00066468
