# Supplementary material for: A New Methodology of Spatial Cross-Correlation Analysis
Source: PLoS One. 2015 May 19;10(5):e0126158. doi: 10.1371/journal.pone.0126158 (PMC4438072; doi:10.1371/journal.pone.0126158)
Supplement: S4 File — It provides two MatLab programs for calculating spatial cross-correlation coefficients: one is based on the power-law decay function, and the other is based on the exponential-decay function. Readers can employ the programs to carry out spatial cross-correlation analyses by substituting the data with their own data. (M) [file pone.0126158.s004.m]

%%%%%%%%%%%%%%%%%%%%%%%%%%%%%%%%%%%%%%%%%%%%%%%%%%%%%%%
%Two programs of SCI calculation are given as follows
%%%%%%%%%%%%%%%%%%%%%%%%%%%%%%%%%%%%%%%%%%%%%%%%%%%%%%%

%SCI program 1(based on an inverse power function)
%Preparation
clear                                                        %Clear memory
clc                                                          %Cleaning screen
%Data arrangement
X=[87475	93173	36584	33628	63886	56649	43415	35711	85373	68347	63374	28792	52763	28800	51768	31499	38572	33480	54095	27952	38914	29608	19710	22195	38564	21978	33181	36394	33796];
Y=[86.20	81.55	46.80	51.26	57.74	65.65	53.70	56.90	89.30	63.00	63.20	46.50	59.60	47.51	52.43	42.43	53.50	46.65	67.40	43.53	56.98	43.53	36.41	39.31	50.02	38.75	47.44	50.67	43.98];
M=[0	137	277	508	667	741	1046	1288	1463	1160	1589	1074	2334	1449	497	689	1225	1587	2294	2566	2087	2042	2539	3178	1159	1811	2092	1343	3768
137	0	419	650	804	728	1033	1275	1326	1023	1452	973	2197	1444	360	831	1367	1729	2436	2708	2230	2185	2681	3320	1301	1948	2235	1480	3911
277	419	0	231	871	1126	1431	1673	1267	964	1393	914	1915	1293	301	412	948	1310	2017	2289	1810	1765	2262	2901	923	1599	1815	1547	3491
508	650	231	0	640	1255	1560	1802	1498	1195	1624	1145	2521	1544	532	577	1179	1537	2243	2515	1997	1493	2460	2593	651	1327	1543	1316	3219
667	804	871	640	0	1408	1713	1955	2130	1827	2256	1777	3303	2674	1164	1362	1898	2256	2962	3234	2637	2133	3100	3233	1291	1144	1360	676	3036
741	728	1126	1255	1408	0	305	547	2054	1751	2180	1701	2925	2151	1088	1538	1972	2334	3041	3313	2834	2789	3286	3925	1906	2552	2839	2084	4515
1046	1033	1431	1560	1713	305	0	242	2359	2056	2485	2006	3230	2456	1393	1843	2277	2639	3346	3618	3139	3094	3591	4230	2211	2857	3144	2389	4820
1288	1275	1673	1802	1955	547	242	0	2601	2298	2727	2248	3472	2698	1635	2085	2519	2881	3588	3860	3381	3336	3833	4472	2453	3099	3386	2631	5062
1463	1326	1267	1498	2130	2054	2359	2601	0	303	201	615	1180	844	966	998	1235	1207	1810	2082	2516	2351	2053	2699	1509	2185	2401	2355	4077
1160	1023	964	1195	1827	1751	2056	2298	303	0	429	312	1174	838	663	695	1231	1201	1804	2076	2093	2048	2054	2693	1206	1882	2098	2052	3774
1589	1452	1393	1624	2256	2180	2485	2727	201	429	0	451	979	643	1092	1124	1202	1006	1609	1881	2315	2552	1852	2498	1635	2311	2527	2481	4065
1074	973	914	1145	1777	1701	2006	2248	615	312	451	0	1196	478	613	645	1181	1226	1829	2210	2043	1998	2076	3098	1156	1832	2048	2002	3724
2334	2197	1915	2521	3303	2925	3230	3472	1180	1174	979	1196	0	622	1837	1649	1013	985	1588	1860	2301	2805	1838	2477	2389	3065	3281	3235	4957
1449	1444	1293	1544	2674	2151	2456	2698	844	838	643	478	622	0	1137	927	391	419	1022	1294	1735	2239	1272	1911	1412	2088	2304	2258	4391
497	360	301	532	1164	1088	1393	1635	966	663	1092	613	1837	1137	0	666	1202	1564	2156	2428	2064	2019	2516	3119	1177	1853	2069	1840	3745
689	831	412	577	1362	1538	1843	2085	998	695	1124	645	1649	927	666	0	536	898	1605	1877	1398	1353	1850	2489	511	1187	1403	1357	3079
1225	1367	948	1179	1898	1972	2277	2519	1235	1231	1202	1181	1013	391	1202	536	0	362	1069	1341	1233	1737	1314	1953	1047	1723	1939	1893	3615
1587	1729	1310	1537	2256	2334	2639	2881	1207	1201	1006	1226	985	419	1564	898	362	0	707	979	1419	1923	956	1595	1405	2081	2297	2251	3973
2294	2436	2017	2243	2962	3041	3346	3588	1810	1804	1609	1829	1588	1022	2156	1605	1069	707	0	1314	2023	2527	1560	2199	2111	2787	3003	2957	4679
2566	2708	2289	2515	3234	3313	3618	3860	2082	2076	1881	2210	1860	1294	2428	1877	1341	979	1314	0	1328	1832	865	1504	2383	3059	3275	3229	4951
2087	2230	1810	1997	2637	2834	3139	3381	2516	2093	2315	2043	2301	1735	2064	1398	1233	1419	2023	1328	0	504	463	1102	1346	1676	1892	1846	3530
2042	2185	1765	1493	2133	2789	3094	3336	2351	2048	2552	1998	2805	2239	2019	1353	1737	1923	2527	1832	504	0	967	1100	842	1172	1388	1342	3026
2539	2681	2262	2460	3100	3286	3591	3833	2053	2054	1852	2076	1838	1272	2516	1850	1314	956	1560	865	463	967	0	639	1809	2139	2355	2309	3993
3178	3320	2901	2593	3233	3925	4230	4472	2699	2693	2498	3098	2477	1911	3119	2489	1953	1595	2199	1504	1102	1100	639	0	1942	2272	2488	2442	4126
1159	1301	923	651	1291	1906	2211	2453	1509	1206	1635	1156	2389	1412	1177	511	1047	1405	2111	2383	1346	842	1809	1942	0	676	892	846	2568
1811	1948	1599	1327	1144	2552	2857	3099	2185	1882	2311	1832	3065	2088	1853	1187	1723	2081	2787	3059	1676	1172	2139	2272	676	0	216	468	1892
2092	2235	1815	1543	1360	2839	3144	3386	2401	2098	2527	2048	3281	2304	2069	1403	1939	2297	3003	3275	1892	1388	2355	2488	892	216	0	684	2108
1343	1480	1547	1316	676	2084	2389	2631	2355	2052	2481	2002	3235	2258	1840	1357	1893	2251	2957	3229	1846	1342	2309	2442	846	468	684	0	2008
3768	3911	3491	3219	3036	4515	4820	5062	4077	3774	4065	3724	4957	4391	3745	3079	3615	3973	4679	4951	3530	3026	3993	4126	2568	1892	2108	2008	0];
%Preliminary calculations
[m,n]=size(X);                                               %Calculating the number of rows and columns of the vector X
mv1=mean(X);                                                 %Calculating the mean of X
mv2=mean(Y);                                                 %Calculating the mean of Y
st1=std(X)*sqrt((n-1)/n);                                    %Calculating the population standard deviation of X
st2=std(Y)*sqrt((n-1)/n);                                    %Calculating the population standard deviation of Y
x=((X-mv1(ones(m,1),:))./st1(ones(m,1),:))';                 %Standardizing the variable X
y=((Y-mv2(ones(m,1),:))./st2(ones(m,1),:))';                 %Standardizing the variable Y
for i=1:n                                                    %Turning the railway distance matrix into a spatial contiguity matrix
    for j=1:n
        if i==j
            w(i,j)=0;
        else
            w(i,j)=1/M(i,j);
        end
    end
    w;                                                       %Yielding a spatial contiguity matrix
end  
W=w./sum(sum(w));                                            %Unitizing the spatial contiguity matrix
%Computation of SCI
Rc1=x'*W*y;                                                  %Computing the first SCI value
Rc2=y'*W*x;                                                  %Computing the second SCI value
Rsq1=(sum(x'*(n*W*y))/(sum(x.^2)*sum((n*W*y).^2))^0.5)^2;    %Computing the first goodness of fit (GOF)
Rsq2=(sum(y'*(n*W*x))/(sum(y.^2)*sum((n*W*x).^2))^0.5)^2;    %Computing the second goodness of fit (GOF)
disp('The global spatial crosscorrelation index');           %Displaying GSCI title
disp('SCI(x-y)=');disp(Rc1);                                 %Displaying the first GSCI
disp('SCI(y-x)=');disp(Rc2);                                 %Displaying the second GSCI
disp('The goodness of fit');                                 %Displaying GOF title
disp('GOF(x-y)=');disp(Rsq1);                                %Displaying the first GOF
disp('GOF(x-y)=');disp(Rsq2);                                %Displaying the second GOF
%Scatterplots of spatial crosscorrelation
figure(1)                                                    %Creating the first figure window
subplot(1,2,1)                                               %Defining the first subplot
plot(x,n*W*y,'ro');                                          %Drawing a scatterplot
xlabel('x');                                                 %Adding a labal to the horizontal axis
ylabel('nWy,xx^TWy');                                        %Adding a labal to the vertical axis
hold on                                                      %Keeping the first figure
plot(x,x*Rc1,'b-');                                          %Add a trend line to the first scatterplot
hold off                                                     %Completing the first subplot
title('a.The first scatterplot');                            %Adding a title to the first subplot
subplot(1,2,2)                                               %Defining the second subplot
plot(y,n*W*x,'ro');                                          %Drawing the second scatterplot
xlabel('y');                                                 %Adding a labal to the horizontal axis
ylabel('nWx,yy^TWx');                                        %Adding a labal to the vertical axis
title('b.The second scatterplot');                           %Adding a title to the second subplot
hold on                                                      %Keeping the second figure
plot(y,y*Rc2,'b-');                                          %Add a trend line to the second scatterplot
hold off                                                     %Completing the second subplot
%Computation of LSCIs
LSCI1=diag(x*y'*W);                                          %Computing the first normalized LSCI vector
LSCI2=diag(y*x'*W);                                          %Computing the second normalized LSCI vector
LSCI=[LSCI1,LSCI2];                                          %Constructing a LSCI matrix
figure(2)                                                    %Creating the second figure window
plot(LSCI1,LSCI2,'rs');                                      %Drawing the scatterplot of LSCIs
xlabel('LSCI1');                                             %Adding a labal to the horizontal axis
ylabel('LSCI2');                                             %Adding a labal to the vertical axis
title('Local SCI Scatterplot');                              %Adding a title to the plot
disp('The local spatial crosscorrelation index');            %Displaying LSCI
disp('LSCI=');disp(LSCI);                                    %Displaying the LSCI matrix

%%%%%%%%%%%%%%%%%%%%%%%%%%%%%%%%%%%%%%%%%%%%%%%%%%%%%%%
%SCI program 2(based on a negative exponent function)
%%%%%%%%%%%%%%%%%%%%%%%%%%%%%%%%%%%%%%%%%%%%%%%%%%%%%%%
%Preparation
clear                                                        %Clear memory
clc                                                          %Cleaning screen
%Data arrangement
X=[87475	93173	36584	33628	63886	56649	43415	35711	85373	68347	63374	28792	52763	28800	51768	31499	38572	33480	54095	27952	38914	29608	19710	22195	38564	21978	33181	36394	33796];
Y=[86.20	81.55	46.80	51.26	57.74	65.65	53.70	56.90	89.30	63.00	63.20	46.50	59.60	47.51	52.43	42.43	53.50	46.65	67.40	43.53	56.98	43.53	36.41	39.31	50.02	38.75	47.44	50.67	43.98];
M=[0	137	277	508	667	741	1046	1288	1463	1160	1589	1074	2334	1449	497	689	1225	1587	2294	2566	2087	2042	2539	3178	1159	1811	2092	1343	3768
137	0	419	650	804	728	1033	1275	1326	1023	1452	973	2197	1444	360	831	1367	1729	2436	2708	2230	2185	2681	3320	1301	1948	2235	1480	3911
277	419	0	231	871	1126	1431	1673	1267	964	1393	914	1915	1293	301	412	948	1310	2017	2289	1810	1765	2262	2901	923	1599	1815	1547	3491
508	650	231	0	640	1255	1560	1802	1498	1195	1624	1145	2521	1544	532	577	1179	1537	2243	2515	1997	1493	2460	2593	651	1327	1543	1316	3219
667	804	871	640	0	1408	1713	1955	2130	1827	2256	1777	3303	2674	1164	1362	1898	2256	2962	3234	2637	2133	3100	3233	1291	1144	1360	676	3036
741	728	1126	1255	1408	0	305	547	2054	1751	2180	1701	2925	2151	1088	1538	1972	2334	3041	3313	2834	2789	3286	3925	1906	2552	2839	2084	4515
1046	1033	1431	1560	1713	305	0	242	2359	2056	2485	2006	3230	2456	1393	1843	2277	2639	3346	3618	3139	3094	3591	4230	2211	2857	3144	2389	4820
1288	1275	1673	1802	1955	547	242	0	2601	2298	2727	2248	3472	2698	1635	2085	2519	2881	3588	3860	3381	3336	3833	4472	2453	3099	3386	2631	5062
1463	1326	1267	1498	2130	2054	2359	2601	0	303	201	615	1180	844	966	998	1235	1207	1810	2082	2516	2351	2053	2699	1509	2185	2401	2355	4077
1160	1023	964	1195	1827	1751	2056	2298	303	0	429	312	1174	838	663	695	1231	1201	1804	2076	2093	2048	2054	2693	1206	1882	2098	2052	3774
1589	1452	1393	1624	2256	2180	2485	2727	201	429	0	451	979	643	1092	1124	1202	1006	1609	1881	2315	2552	1852	2498	1635	2311	2527	2481	4065
1074	973	914	1145	1777	1701	2006	2248	615	312	451	0	1196	478	613	645	1181	1226	1829	2210	2043	1998	2076	3098	1156	1832	2048	2002	3724
2334	2197	1915	2521	3303	2925	3230	3472	1180	1174	979	1196	0	622	1837	1649	1013	985	1588	1860	2301	2805	1838	2477	2389	3065	3281	3235	4957
1449	1444	1293	1544	2674	2151	2456	2698	844	838	643	478	622	0	1137	927	391	419	1022	1294	1735	2239	1272	1911	1412	2088	2304	2258	4391
497	360	301	532	1164	1088	1393	1635	966	663	1092	613	1837	1137	0	666	1202	1564	2156	2428	2064	2019	2516	3119	1177	1853	2069	1840	3745
689	831	412	577	1362	1538	1843	2085	998	695	1124	645	1649	927	666	0	536	898	1605	1877	1398	1353	1850	2489	511	1187	1403	1357	3079
1225	1367	948	1179	1898	1972	2277	2519	1235	1231	1202	1181	1013	391	1202	536	0	362	1069	1341	1233	1737	1314	1953	1047	1723	1939	1893	3615
1587	1729	1310	1537	2256	2334	2639	2881	1207	1201	1006	1226	985	419	1564	898	362	0	707	979	1419	1923	956	1595	1405	2081	2297	2251	3973
2294	2436	2017	2243	2962	3041	3346	3588	1810	1804	1609	1829	1588	1022	2156	1605	1069	707	0	1314	2023	2527	1560	2199	2111	2787	3003	2957	4679
2566	2708	2289	2515	3234	3313	3618	3860	2082	2076	1881	2210	1860	1294	2428	1877	1341	979	1314	0	1328	1832	865	1504	2383	3059	3275	3229	4951
2087	2230	1810	1997	2637	2834	3139	3381	2516	2093	2315	2043	2301	1735	2064	1398	1233	1419	2023	1328	0	504	463	1102	1346	1676	1892	1846	3530
2042	2185	1765	1493	2133	2789	3094	3336	2351	2048	2552	1998	2805	2239	2019	1353	1737	1923	2527	1832	504	0	967	1100	842	1172	1388	1342	3026
2539	2681	2262	2460	3100	3286	3591	3833	2053	2054	1852	2076	1838	1272	2516	1850	1314	956	1560	865	463	967	0	639	1809	2139	2355	2309	3993
3178	3320	2901	2593	3233	3925	4230	4472	2699	2693	2498	3098	2477	1911	3119	2489	1953	1595	2199	1504	1102	1100	639	0	1942	2272	2488	2442	4126
1159	1301	923	651	1291	1906	2211	2453	1509	1206	1635	1156	2389	1412	1177	511	1047	1405	2111	2383	1346	842	1809	1942	0	676	892	846	2568
1811	1948	1599	1327	1144	2552	2857	3099	2185	1882	2311	1832	3065	2088	1853	1187	1723	2081	2787	3059	1676	1172	2139	2272	676	0	216	468	1892
2092	2235	1815	1543	1360	2839	3144	3386	2401	2098	2527	2048	3281	2304	2069	1403	1939	2297	3003	3275	1892	1388	2355	2488	892	216	0	684	2108
1343	1480	1547	1316	676	2084	2389	2631	2355	2052	2481	2002	3235	2258	1840	1357	1893	2251	2957	3229	1846	1342	2309	2442	846	468	684	0	2008
3768	3911	3491	3219	3036	4515	4820	5062	4077	3774	4065	3724	4957	4391	3745	3079	3615	3973	4679	4951	3530	3026	3993	4126	2568	1892	2108	2008	0];
%��������
[m,n]=size(X);                                               %Calculating the number of rows and columns of the vector X
mv1=mean(X);                                                 %Calculating the mean of X
mv2=mean(Y);                                                 %Calculating the mean of Y
st1=std(X)*sqrt((n-1)/n);                                    %Calculating the population standard deviation of X
st2=std(Y)*sqrt((n-1)/n);                                    %Calculating the population standard deviation of Y
x=((X-mv1(ones(m,1),:))./st1(ones(m,1),:))';                 %Standardizing the variable X
y=((Y-mv2(ones(m,1),:))./st2(ones(m,1),:))';                 %Standardizing the variable Y
for i=1:n                                                    %Turning the railway distance matrix into a spatial contiguity matrix
    for j=1:n
        if i==j
            w(i,j)=0;
        else
            w(i,j)=exp(-2*M(i,j)/(sum(sum(M))/(n*(n+1))));
        end
    end
    w;                                                       %Yielding a spatial contiguity matrix
end  
W=w./sum(sum(w));                                            %Unitizing the spatial contiguity matrix
%Computation of SCI
Rc1=x'*W*y;                                                  %Computing the first SCI value
Rc2=y'*W*x;                                                  %Computing the second SCI value
Rsq1=(sum(x'*(n*W*y))/(sum(x.^2)*sum((n*W*y).^2))^0.5)^2;    %Computing the first goodness of fit (GOF)
Rsq2=(sum(y'*(n*W*x))/(sum(y.^2)*sum((n*W*x).^2))^0.5)^2;    %Computing the second SCI goodness of fit (GOF)
disp('The global spatial crosscorrelation index');           %Displaying GSCI title
disp('SCI(x-y)=');disp(Rc1);                                 %Displaying the first GSCI
disp('SCI(y-x)=');disp(Rc2);                                 %Displaying the second GSCI
disp('The goodness of fit');                                 %Displaying GOF title
disp('GOF(x-y)=');disp(Rsq1);                                %Displaying the first GOF
disp('GOF(x-y)=');disp(Rsq2);                                %Displaying the second GOF
%Scatterplots of spatial crosscorrelation
figure(1)                                                    %Creating the first figure window
subplot(1,2,1)                                               %Defining the first subplot
plot(x,n*W*y,'ro');                                          %Drawing a scatterplot
xlabel('x');                                                 %Adding a labal to the horizontal axis
ylabel('nWy,xx^TWy');                                        %Adding a labal to the vertical axis
hold on                                                      %Keeping the first figure
plot(x,x*Rc1,'b-');                                          %Add a trend line to the first scatterplot
hold off                                                     %Completing the first subplot
title('a.The first scatterplot');                            %Adding a title to the first subplot
subplot(1,2,2)                                               %Defining the second subplot
plot(y,n*W*x,'ro');                                          %Drawing the second scatterplot
xlabel('y');                                                 %Adding a labal to the horizontal axis
ylabel('nWx,yy^TWx');                                        %Adding a labal to the vertical axis
title('b.The second scatterplot');                           %Adding a title to the second subplot
hold on                                                      %Keeping the second figure
plot(y,y*Rc2,'b-');                                          %Add a trend line to the second scatterplot
hold off                                                     %Completing the second subplot
%Computation of LSCIs
LSCI1=diag(x*y'*W);                                          %Computing the first normalized LSCI vector
LSCI2=diag(y*x'*W);                                          %Computing the second normalized LSCI vector
LSCI=[LSCI1,LSCI2];                                          %Constructing a LSCI matrix
figure(2)                                                    %Creating the second figure window
plot(LSCI1,LSCI2,'rs');                                      %Drawing the scatterplot of LSCIs
xlabel('LSCI1');                                             %Adding a labal to the horizontal axis
ylabel('LSCI2');                                             %Adding a labal to the vertical axis
title('Local SCI Scatterplot');                              %Adding a title to the plot
disp('The local spatial crosscorrelation index');            %Displaying LSCI
disp('LSCI=');disp(LSCI);                                    %Displaying the LSCI matrix


    
